# Supplementary material for: Deep genomic analysis of malignant peripheral nerve sheath tumor cell lines challenges current malignant peripheral nerve sheath tumor diagnosis
Source: iScience. 2023 Jan 31;26(2):106096. doi: 10.1016/j.isci.2023.106096 (PMC9929861; doi:10.1016/j.isci.2023.106096)
Supplement: Table S2. Variants present in cell lines with a potential impact on protein function, related to Figure 4 [file mmc2.xlsx]

## Sheet: S462
# Supplementary Table 2: S462 cell line variants with a potential impact on protein function, Related to Figure 4
chr	start	end	Sample	Gene.refGene	REF	ALT	Func.refGene	ExonicFunc.refGene	VAF	avsnp150	Variant	AAChange.refGene	GeneDetail.refGene	AF	AF_popmax	prop_pathogenic_pred	CLNALLELEID	CLNDN	CLNDISDB	CLNREVSTAT	CLNSIG	SIFT_pred	Polyphen2_HDIV_pred	Polyphen2_HVAR_pred	LRT_pred	FATHMM_pred	MutationTaster_pred	MutationAssessor_pred	InterVar_automated
chr1	7736404	7736404	S462	CAMTA1	G	T	exonic	stopgain	0.565217391304348	.	chr1:7736404_G/T		.	.	.	1	.	.	.	.	.	.	.	.	D	.	A	.	Pathogenic
chr1	12725527	12725527	S462	AADACL3	T	G	exonic	nonsynonymous_SNV	0.787234042553192	rs7513079	chr1:12725527_T/G	AADACL3:NM_001103170:exon4:c.T755G:p.F252C	.	.	.	NA	.	.	.	.	.	.	.	.	.	.	.	.	Uncertain_significance
chr1	12760937	12760937	S462	C1orf158	C	T	exonic	nonsynonymous_SNV	0.686274509803922	rs1132185	chr1:12760937_C/T	C1orf158:NM_001330361:exon3:c.C457T:p.L153F,C1orf158:NM_152290:exon4:c.C571T:p.L191F	.	.	.	NA	.	.	.	.	.	.	.	.	.	.	.	.	Uncertain_significance
chr1	21833280	21833280	S462	HSPG2	C	A	exonic	nonsynonymous_SNV	0.209302325581395	.	chr1:21833280_C/A	HSPG2:NM_001291860:exon80:c.G11086T:p.D3696Y,HSPG2:NM_005529:exon80:c.G11083T:p.D3695Y	.	.	.	0.714285714285714	.	.	.	.	.	D	D	D	N	T	D	M	Uncertain_significance
chr1	26282344	26282362	S462	UBXN11	ACCGGGACCGGGACTGGGG	A	exonic	nonframeshift_deletion	0.9	.	chr1:26282344_ACCGGGACCGGGACTGGGG/A	UBXN11:NM_001077262:exon11:c.1140_1157del:p.S382_P387del,UBXN11:NM_145345:exon15:c.1401_1418del:p.S469_P474del,UBXN11:NM_183008:exon16:c.1500_1517del:p.S502_P507del	.	0.0004	0.0015	NA	.	.	.	.	.	.	.	.	.	.	.	.	.
chr1	26337258	26337258	S462	CRYBG2	G	A	exonic	nonsynonymous_SNV	0.275862068965517	rs146453215	chr1:26337258_G/A	CRYBG2:NM_001039775:exon10:c.C3766T:p.R1256W	.	0.0048	0.0057	0.714285714285714	.	.	.	.	.	D	D	D	N	T	D	M	Uncertain_significance
chr1	26345087	26345087	S462	CRYBG2	A	G	exonic	nonsynonymous_SNV	0.535714285714286	rs11579835	chr1:26345087_A/G	CRYBG2:NM_001039775:exon2:c.T1571C:p.L524S	.	0.0016	0.0039	1	.	.	.	.	.	.	.	.	.	.	P	.	.
chr1	34904984	34904984	S462	DLGAP3	C	CTTG	exonic	nonframeshift_insertion	0.272727272727273	.	chr1:34904984_C/CTTG	DLGAP3:NM_001080418:exon3:c.399_400insCAA:p.Q133_D134insQ	.	.	.	NA	.	.	.	.	.	.	.	.	.	.	.	.	.
chr1	59638370	59638370	S462	FGGY	G	GT	exonic	frameshift_insertion	0.216216216216216	.	chr1:59638370_G/GT		.	.	.	NA	.	.	.	.	.	.	.	.	.	.	.	.	.
chr1	146066541	146066541	S462	NBPF10	T	G	exonic	nonsynonymous_SNV	0.692307692307692	.	chr1:146066541_T/G	NBPF10:NM_001039703:exon86:c.A10658C:p.E3553A,NBPF10:NM_001302371:exon90:c.A11165C:p.E3722A	.	.	.	NA	.	.	.	.	.	.	.	.	.	.	.	.	.
chr1	146069686	146069686	S462	NBPF10	C	T	exonic	nonsynonymous_SNV	0.4375	.	chr1:146069686_C/T	NBPF10:NM_001039703:exon82:c.G10160A:p.G3387E,NBPF10:NM_001302371:exon86:c.G10667A:p.G3556E	.	.	.	NA	.	.	.	.	.	.	.	.	.	.	.	.	Uncertain_significance
chr1	148972321	148972321	S462	PDE4DIP	C	T	exonic	nonsynonymous_SNV	0.44	rs1628172	chr1:148972321_C/T		.	.	.	NA	.	.	.	.	.	.	.	.	.	.	.	.	Uncertain_significance
chr1	149029862	149029862	S462	PDE4DIP	A	G	exonic	nonsynonymous_SNV	0.44	.	chr1:149029862_A/G		.	.	.	NA	.	.	.	.	.	.	.	.	.	.	.	.	Uncertain_significance
chr1	213997621	213997621	S462	PROX1	A	C	exonic	nonsynonymous_SNV	0.205882352941176	.	chr1:213997621_A/C	PROX1:NM_001270616:exon2:c.A1086C:p.Q362H,PROX1:NM_002763:exon2:c.A1086C:p.Q362H	.	.	.	0.857142857142857	.	.	.	.	.	D	D	D	D	T	D	M	Uncertain_significance
chr1	235342705	235342705	S462	GGPS1	G	A	exonic	nonsynonymous_SNV	0.224137931034483	.	chr1:235342705_G/A	GGPS1:NM_001037277:exon4:c.G836A:p.G279D	.	.	.	0.857142857142857	.	.	.	.	.	D	D	D	D	T	D	M	Uncertain_significance
chr1	241671141	241671141	S462	WDR64	T	C	exonic	nonsynonymous_SNV	0.195652173913043	.	chr1:241671141_T/C	WDR64:NM_001367482:exon3:c.T344C:p.F115S	.	.	.	0.8	.	.	.	.	.	D	.	.	D	T	D	M	Uncertain_significance
chr2	63882649	63882649	S462	UGP2	G	A	exonic	nonsynonymous_SNV	0.2	.	chr2:63882649_G/A	UGP2:NM_001001521:exon4:c.G406A:p.E136K,UGP2:NM_006759:exon4:c.G439A:p.E147K	.	.	.	0.714285714285714	.	.	.	.	.	T	P	P	D	T	D	M	Uncertain_significance
chr2	112573788	112573788	S462	POLR1B	C	T	exonic	nonsynonymous_SNV	0.977777777777778	.	chr2:112573788_C/T		.	.	.	0.714285714285714	.	.	.	.	.	T	D	D	D	T	D	M	Uncertain_significance
chr2	127220161	127220161	S462	CYP27C1	A	G	exonic	nonsynonymous_SNV	0.333333333333333	rs950006231	chr2:127220161_A/G	CYP27C1:NM_001367502:exon1:c.T110C:p.L37P	.	.	.	NA	.	.	.	.	.	.	.	.	.	.	.	.	.
chr2	205740533	205740533	S462	NRP2	C	A	exonic	nonsynonymous_SNV	0.290322580645161	.	chr2:205740533_C/A	NRP2:NM_003872:exon8:c.C1161A:p.N387K,NRP2:NM_018534:exon8:c.C1161A:p.N387K,NRP2:NM_201264:exon8:c.C1161A:p.N387K,NRP2:NM_201266:exon8:c.C1161A:p.N387K,NRP2:NM_201267:exon8:c.C1161A:p.N387K,NRP2:NM_201279:exon8:c.C1161A:p.N387K	.	.	.	1	.	.	.	.	.	D	D	D	D	D	D	H	Uncertain_significance
chr2	219235754	219235754	S462	ANKZF1	G	A	exonic	nonsynonymous_SNV	1	rs201069890	chr2:219235754_G/A	ANKZF1:NM_001282792:exon9:c.G1220A:p.R407Q,ANKZF1:NM_001042410:exon12:c.G1850A:p.R617Q,ANKZF1:NM_018089:exon12:c.G1850A:p.R617Q	.	0.0011	0.0017	1	.	.	.	.	.	D	D	P	D	D	D	M	Uncertain_significance
chr2	221482675	221482675	S462	EPHA4	G	A	exonic	nonsynonymous_SNV	0.166666666666667	.	chr2:221482675_G/A	EPHA4:NM_001304537:exon4:c.C842T:p.P281L,EPHA4:NM_001363748:exon5:c.C995T:p.P332L,EPHA4:NM_004438:exon5:c.C995T:p.P332L,EPHA4:NM_001304536:exon6:c.C995T:p.P332L	.	.	.	0.857142857142857	.	.	.	.	.	D	D	D	D	T	D	H	.
chr3	13483535	13483535	S462	HDAC11	C	T	exonic	nonsynonymous_SNV	0.172413793103448	.	chr3:13483535_C/T	HDAC11:NM_001136041:exon3:c.C139T:p.H47Y,HDAC11:NM_001330636:exon3:c.C223T:p.H75Y,HDAC11:NM_024827:exon3:c.C223T:p.H75Y	.	.	.	1	.	.	.	.	.	.	D	D	D	D	D	M	Uncertain_significance
chr3	37007053	37007053	S462	MLH1	C	T	exonic	nonsynonymous_SNV	0.410714285714286	.	chr3:37007053_C/T		.	.	.	1	.	.	.	.	.	D	D	D	D	D	D	H	Uncertain_significance
chr3	46709583	46709589	S462	TMIE	TAAGAAG	TAAG	exonic	nonframeshift_deletion	1	.	chr3:46709583_TAAGAAG/TAAG	TMIE:NM_001370524:exon4:c.211_213del:p.K78del,TMIE:NM_147196:exon4:c.370_372del:p.K131del,TMIE:NM_001370525:exon5:c.211_213del:p.K78del	.	.	.	NA	.	.	.	.	.	.	.	.	.	.	.	.	.
chr3	111112316	111112316	S462	NECTIN3	A	C	exonic	nonsynonymous_SNV	0.290322580645161	.	chr3:111112316_A/C	NECTIN3:NM_001243286:exon2:c.A447C:p.K149N,NECTIN3:NM_001243288:exon2:c.A378C:p.K126N,NECTIN3:NM_015480:exon2:c.A447C:p.K149N	.	.	.	0.857142857142857	.	.	.	.	.	D	D	D	D	T	D	M	Uncertain_significance
chr3	197511986	197511986	S462	BDH1	C	T	exonic	nonsynonymous_SNV	0.2	rs144840608	chr3:197511986_C/T	BDH1:NM_004051:exon7:c.G941A:p.R314H,BDH1:NM_203315:exon7:c.G941A:p.R314H,BDH1:NM_203314:exon8:c.G941A:p.R314H	.	0.0015	3	1	.	.	.	.	.	D	D	D	D	D	D	M	Uncertain_significance
chr4	575941	575941	S462	TMEM271	T	C	exonic	nonsynonymous_SNV	0.6	.	chr4:575941_T/C	TMEM271:NM_001362796:exon1:c.A122G:p.E41G	.	.	.	NA	.	.	.	.	.	.	.	.	.	.	.	.	.
chr4	9173181	9173182	S462	FAM90A26	AT	A	exonic	frameshift_deletion	1	.	chr4:9173181_AT/A	FAM90A26:NM_001358418:exon1:c.10delT:p.C4Vfs*12	.	0	.	NA	.	.	.	.	.	.	.	.	.	.	.	.	.
chr4	87615729	87615765	S462	DSPP	AATAGCAGTGACAGCAGCAACAGCAGTGACAGCAGCG	AACAGCAGTGACAGCAGCG	exonic	nonframeshift_deletion	1	.	chr4:87615729_AATAGCAGTGACAGCAGCAACAGCAGTGACAGCAGCG/AACAGCAGTGACAGCAGCG	DSPP:NM_014208:exon5:c.3067_3084del:p.N1029_S1034del	.	.	.	NA	.	.	.	.	.	.	.	.	.	.	.	.	.
chr4	133152506	133152506	S462	PCDH10	T	C	exonic	nonsynonymous_SNV	0.785714285714286	.	chr4:133152506_T/C	PCDH10:NM_020815:exon1:c.T2366C:p.L789P,PCDH10:NM_032961:exon1:c.T2366C:p.L789P	.	.	.	0.714285714285714	.	.	.	.	.	D	D	D	N	T	D	M	Uncertain_significance
chr5	16670821	16670821	S462	MYO10	C	T	exonic	nonsynonymous_SNV	0.764705882352941	rs563993750	chr5:16670821_C/T	MYO10:NM_012334:exon39:c.G5588A:p.R1863H	.	.	.	0.833333333333333	.	.	.	.	.	D	D	D	.	T	D	M	.
chr5	37195860	37195860	S462	CPLANE1	A	G	exonic	nonsynonymous_SNV	0.796296296296296	.	chr5:37195860_A/G	CPLANE1:NM_023073:exon21:c.T3809C:p.I1270T	.	.	.	0.714285714285714	.	.	.	.	.	D	D	P	N	T	D	M	Uncertain_significance
chr5	55954959	55954959	S462	IL6ST	G	C	exonic	nonsynonymous_SNV	0.652173913043478	rs140433866	chr5:55954959_G/C	IL6ST:NM_001364279:exon9:c.C305G:p.P102R,IL6ST:NM_001364278:exon10:c.C398G:p.P133R,IL6ST:NM_001364275:exon11:c.C1301G:p.P434R,IL6ST:NM_001364276:exon11:c.C1091G:p.P364R,IL6ST:NM_001364277:exon11:c.C434G:p.P145R,IL6ST:NM_002184:exon11:c.C1301G:p.P434R	.	0.0005	0.0012	0.857142857142857	.	.	.	.	.	D	D	D	D	T	D	M	Uncertain_significance
chr5	56914919	56914931	S462	SETD9	ACTGAAGCAGTAT	A	exonic	nonframeshift_deletion	0.494252873563218	.	chr5:56914919_ACTGAAGCAGTAT/A	SETD9:NM_001171990:exon5:c.766_777del:p.K257_L260del,SETD9:NM_001323018:exon5:c.688_699del:p.K231_L234del,SETD9:NM_001323022:exon5:c.310_321del:p.K105_L108del,SETD9:NM_153706:exon5:c.766_777del:p.K257_L260del	.	.	.	NA	.	.	.	.	.	.	.	.	.	.	.	.	.
chr5	82304657	82304657	S462	ATP6AP1L	G	T	exonic	stopgain	0.311111111111111	.	chr5:82304657_G/T	ATP6AP1L:NM_001349374:exon7:c.G190T:p.E64X	.	.	.	NA	.	.	.	.	.	.	.	.	.	.	.	.	Uncertain_significance
chr5	82304658	82304658	S462	ATP6AP1L	A	C	exonic	nonsynonymous_SNV	0.318181818181818	.	chr5:82304658_A/C	ATP6AP1L:NM_001349374:exon7:c.A191C:p.E64A	.	.	.	NA	.	.	.	.	.	.	.	.	.	.	.	.	Uncertain_significance
chr5	135009435	135009435	S462	CATSPER3	A	G	exonic	nonsynonymous_SNV	1	rs142494932	chr5:135009435_A/G	CATSPER3:NM_178019:exon6:c.A881G:p.K294R	.	0.0053	0.0062	0.714285714285714	.	.	.	.	.	D	P	B	D	D	N	M	Uncertain_significance
chr5	141673686	141673686	S462	ARAP3	G	A	exonic	nonsynonymous_SNV	0.25	.	chr5:141673686_G/A	ARAP3:NM_022481:exon5:c.C821T:p.S274L	.	.	.	0.714285714285714	.	.	.	.	.	D	D	D	N	T	D	M	Uncertain_significance
chr5	149374580	149374580	S462	IL17B	C	T	exonic	nonsynonymous_SNV	0.962962962962963	rs373011468	chr5:149374580_C/T	IL17B:NM_001317987:exon3:c.G176A:p.R59H,IL17B:NM_014443:exon3:c.G332A:p.R111H	.	.	.	0.857142857142857	.	.	.	.	.	D	D	D	D	T	D	M	Uncertain_significance
chr6	32530201	32530201	S462	HLA-DRB5	T	TCCAG	exonic	frameshift_insertion	0.478260869565217	.	chr6:32530201_T/TCCAG	HLA-DRB5:NM_002125:exon1:c.23_24insCTGG:p.G9Wfs*34	.	.	.	NA	.	.	.	.	.	.	.	.	.	.	.	.	.
chr6	82366051	82366051	S462	TPBG	G	T	exonic	nonsynonymous_SNV	0.212121212121212	.	chr6:82366051_G/T	TPBG:NM_001166392:exon2:c.G1090T:p.A364S,TPBG:NM_006670:exon3:c.G1090T:p.A364S	.	.	.	0.857142857142857	.	.	.	.	.	D	D	P	D	T	D	M	Uncertain_significance
chr6	116925507	116925507	S462	RFX6	G	C	exonic	nonsynonymous_SNV	0.673913043478261	rs146115506	chr6:116925507_G/C	RFX6:NM_173560:exon16:c.G1733C:p.R578P	.	0.0014	0.0047	0.714285714285714	428498	Monogenic_diabetes|not_specified	MedGen:C3888631|MedGen:CN169374	criteria_provided,_conflicting_interpretations	Conflicting_interpretations_of_pathogenicity	D	D	D	D	T	D	L	Uncertain_significance
chr6	144531050	144531050	S462	UTRN	A	G	splicing	.	0.32258064516129	.	chr6:144531050_A/G	.	NM_007124:exon41:c.5907-2A>G	.	.	1	.	.	.	.	.	.	.	.	.	.	D	.	.
chr6	170319057	170319057	S462	FAM120B	A	T	exonic	nonsynonymous_SNV	0.269230769230769	.	chr6:170319057_A/T	FAM120B:NM_001286379:exon2:c.A1703T:p.D568V,FAM120B:NM_001286380:exon2:c.A1736T:p.D579V,FAM120B:NM_032448:exon2:c.A1667T:p.D556V	.	.	.	0.714285714285714	.	.	.	.	.	D	D	P	N	T	D	M	Uncertain_significance
chr7	100893830	100893830	S462	ACHE	G	C	exonic	nonsynonymous_SNV	0.426229508196721	rs17885778	chr7:100893830_G/C		.	0.0006	0.0012	0.857142857142857	.	.	.	.	.	D	D	D	D	T	D	M	Uncertain_significance
chr7	138621107	138621107	S462	SVOPL	C	A	exonic	nonsynonymous_SNV	0.634146341463415	rs142327276	chr7:138621107_C/A	SVOPL:NM_174959:exon10:c.G836T:p.G279V,SVOPL:NM_001331192:exon11:c.G1019T:p.G340V,SVOPL:NM_001139456:exon13:c.G1292T:p.G431V	.	0.0011	0.0016	0.857142857142857	.	.	.	.	.	D	D	P	D	T	D	H	Uncertain_significance
chr7	140674264	140674264	S462	ADCK2	G	C	splicing	.	0.492753623188406	rs140400082	chr7:140674264_G/C	.	NM_052853:exon1:c.933+1G>C	0.0025	0.0083	1	.	.	.	.	.	.	.	.	.	.	D	.	.
chr7	151195597	151195598	S462	IQCA1L	TC	T	exonic	frameshift_deletion	1	.	chr7:151195597_TC/T	IQCA1L:NM_001304419:exon11:c.1375delG:p.E459Kfs*4	.	.	.	NA	.	.	.	.	.	.	.	.	.	.	.	.	.
chr7	152144739	152144739	S462	KMT2C	C	T	exonic	nonsynonymous_SNV	0.236842105263158	.	chr7:152144739_C/T	KMT2C:NM_170606:exon55:c.G14317A:p.V4773M	.	.	.	0.857142857142857	.	.	.	.	.	D	D	D	U	D	D	M	Uncertain_significance
chr8	8377352	8377358	S462	PRAG1	CGCCGCT	C	exonic	nonframeshift_deletion	1	.	chr8:8377352_CGCCGCT/C		.	.	.	NA	.	.	.	.	.	.	.	.	.	.	.	.	.
chr8	25366878	25366878	S462	DOCK5	C	A	exonic	nonsynonymous_SNV	0.288461538461538	.	chr8:25366878_C/A	DOCK5:NM_024940:exon31:c.C3132A:p.N1044K	.	.	.	0.714285714285714	.	.	.	.	.	D	P	B	D	T	D	M	Uncertain_significance
chr8	43315905	43315905	S462	POTEA	C	A	exonic	nonsynonymous_SNV	0.224489795918367	.	chr8:43315905_C/A	POTEA:NM_001002920:exon6:c.C781A:p.L261M,POTEA:NM_001005365:exon7:c.C919A:p.L307M	.	.	.	NA	.	.	.	.	.	.	.	.	.	.	.	.	Uncertain_significance
chr8	53250839	53250839	S462	OPRK1	A	G	exonic	nonsynonymous_SNV	0.314285714285714	.	chr8:53250839_A/G	OPRK1:NM_000912:exon2:c.T199C:p.S67P	.	.	.	0.714285714285714	.	.	.	.	.	T	D	D	D	T	D	M	Uncertain_significance
chr8	56068532	56068532	S462	RPS20	T	TAA	splicing	.	1	.	chr8:56068532_T/TAA	.	NM_001146227:exon6:c.465-2->TT\x3bNM_001146227:exon6:UTR3	0.0022	0.0049	NA	.	.	.	.	.	.	.	.	.	.	.	.	.
chr8	90051875	90051875	S462	DECR1	T	G	exonic	nonsynonymous_SNV	0.307692307692308	.	chr8:90051875_T/G	DECR1:NM_001359:exon10:c.T986G:p.I329S,DECR1:NM_001330575:exon12:c.T959G:p.I320S	.	.	.	1	.	.	.	.	.	D	P	P	D	D	D	M	Uncertain_significance
chr8	112301930	112301930	S462	CSMD3	C	A	exonic	nonsynonymous_SNV	0.241379310344828	.	chr8:112301930_C/A	CSMD3:NM_001363185:exon49:c.G7703T:p.G2568V,CSMD3:NM_052900:exon51:c.G7796T:p.G2599V,CSMD3:NM_198123:exon53:c.G8303T:p.G2768V,CSMD3:NM_198124:exon54:c.G8183T:p.G2728V	.	.	.	0.857142857142857	.	.	.	.	.	D	D	D	D	T	D	H	Uncertain_significance
chr8	112352468	112352468	S462	CSMD3	T	C	exonic	nonsynonymous_SNV	0.8	rs139786530	chr8:112352468_T/C	CSMD3:NM_001363185:exon35:c.A5603G:p.Y1868C,CSMD3:NM_052900:exon38:c.A5891G:p.Y1964C,CSMD3:NM_198123:exon39:c.A6203G:p.Y2068C,CSMD3:NM_198124:exon40:c.A6083G:p.Y2028C	.	0.0009	0.0016	0.857142857142857	.	.	.	.	.	D	D	D	D	T	D	M	Uncertain_significance
chr8	117171168	117171176	S462	SLC30A8	GGTCAGTGA	G	splicing	.	0.227272727272727	.	chr8:117171168_GGTCAGTGA/G	.	.	.	.	NA	.	.	.	.	.	.	.	.	.	.	.	.	.
chr8	125049045	125049045	S462	WASHC5	G	C	exonic	stopgain	0.204545454545455	.	chr8:125049045_G/C	WASHC5:NM_001330609:exon18:c.C1896G:p.Y632X,WASHC5:NM_014846:exon19:c.C2340G:p.Y780X	.	.	.	1	.	.	.	.	.	.	.	.	D	.	A	.	Likely_pathogenic
chr8	144379425	144379425	S462	ADCK5	C	A	exonic	nonsynonymous_SNV	0.714285714285714	rs6599528	chr8:144379425_C/A	ADCK5:NM_174922:exon2:c.C51A:p.S17R	.	.	.	NA	.	.	.	.	.	.	.	.	.	.	.	.	Uncertain_significance
chr9	41964577	41964577	S462	CNTNAP3B	A	C	exonic	nonsynonymous_SNV	1	rs76032838	chr9:41964577_A/C	CNTNAP3B:NM_001201380:exon11:c.T1717G:p.C573G	.	.	.	NA	.	.	.	.	.	.	.	.	.	.	.	.	.
chr9	41991627	41991627	S462	CNTNAP3B	G	A	exonic	nonsynonymous_SNV	1	rs3739620	chr9:41991627_G/A	CNTNAP3B:NM_001201380:exon8:c.C1316T:p.P439L	.	.	.	NA	.	.	.	.	.	.	.	.	.	.	.	.	.
chr9	41991703	41991703	S462	CNTNAP3B	G	T	exonic	nonsynonymous_SNV	1	rs62555055	chr9:41991703_G/T	CNTNAP3B:NM_001201380:exon8:c.C1240A:p.R414S	.	.	.	NA	.	.	.	.	.	.	.	.	.	.	.	.	Uncertain_significance
chr9	87668645	87668645	S462	DAPK1	G	T	exonic	nonsynonymous_SNV	1	rs55994363	chr9:87668645_G/T	DAPK1:NM_001288729:exon19:c.G1972T:p.V658L,DAPK1:NM_001288730:exon19:c.G1972T:p.V658L,DAPK1:NM_001288731:exon19:c.G1972T:p.V658L,DAPK1:NM_004938:exon19:c.G1972T:p.V658L	.	0.0025	4	0.714285714285714	.	.	.	.	.	T	P	P	D	T	D	M	Uncertain_significance
chr9	87921255	87921255	S462	SPATA31C1	C	A	exonic	nonsynonymous_SNV	0.358974358974359	.	chr9:87921255_C/A	SPATA31C1:NM_001145124:exon4:c.C1348A:p.P450T	.	.	.	NA	.	.	.	.	.	.	.	.	.	.	.	.	Uncertain_significance
chr9	91409678	91409679	S462	NFIL3	AG	A	exonic	frameshift_deletion	0.242424242424242	.	chr9:91409678_AG/A	NFIL3:NM_001289999:exon2:c.1056delC:p.S353Hfs*5,NFIL3:NM_001290000:exon2:c.1056delC:p.S353Hfs*5,NFIL3:NM_005384:exon2:c.1056delC:p.S353Hfs*5	.	.	.	NA	.	.	.	.	.	.	.	.	.	.	.	.	.
chr9	94445142	94445142	S462	MFSD14B	G	C	exonic	nonsynonymous_SNV	1	rs144279626	chr9:94445142_G/C	MFSD14B:NM_032558:exon6:c.G689C:p.W230S	.	0.0009	0.0017	0.714285714285714	.	.	.	.	.	T	P	P	D	T	D	M	Uncertain_significance
chr9	96484604	96484604	S462	HABP4	G	T	exonic	nonsynonymous_SNV	0.225806451612903	.	chr9:96484604_G/T	HABP4:NM_014282:exon6:c.G970T:p.V324L	.	.	.	0.857142857142857	.	.	.	.	.	D	D	D	D	T	D	M	Uncertain_significance
chr9	97371638	97371644	S462	CCDC180	CCACCTT	C	exonic	nonframeshift_deletion	0.219512195121951	.	chr9:97371638_CCACCTT/C	CCDC180:NM_020893:exon34:c.4665_4670del:p.F1557_T1558del	.	.	.	NA	.	.	.	.	.	.	.	.	.	.	.	.	.
chr9	127813567	127813567	S462	FPGS	G	T	exonic	nonsynonymous_SNV	0.32	.	chr9:127813567_G/T	FPGS:NM_001288803:exon14:c.G1649T:p.G550V,FPGS:NM_001018078:exon15:c.G1577T:p.G526V,FPGS:NM_004957:exon15:c.G1727T:p.G576V	.	.	.	0.857142857142857	.	.	.	.	.	D	D	P	D	T	D	H	Uncertain_significance
chr9	137110891	137110892	S462	DPP7	GT	G	exonic	frameshift_deletion	1	.	chr9:137110891_GT/G	DPP7:NM_013379:exon12:c.1331delA:p.H444Pfs*30	.	.	.	NA	.	.	.	.	.	.	.	.	.	.	.	.	.
chr10	45000413	45000413	S462	C10orf25	G	A	exonic	nonsynonymous_SNV	1	.	chr10:45000413_G/A	C10orf25:NM_001039380:exon2:c.C334T:p.P112S	.	.	.	NA	.	.	.	.	.	.	.	.	.	.	.	.	Uncertain_significance
chr10	47502343	47502343	S462	AGAP9	T	C	exonic	nonsynonymous_SNV	1	rs1047447	chr10:47502343_T/C	AGAP9:NM_001190810:exon8:c.A1786G:p.T596A	.	.	.	NA	.	.	.	.	.	.	.	.	.	.	.	.	Uncertain_significance
chr10	88594678	88594678	S462	LIPJ	T	C	exonic	nonsynonymous_SNV	0.387096774193548	.	chr10:88594678_T/C	LIPJ:NM_001010939:exon6:c.T341C:p.M114T	.	.	.	0.857142857142857	.	.	.	.	.	D	D	D	D	T	D	H	Uncertain_significance
chr10	93076668	93076668	S462	CYP26A1	G	A	exonic	nonsynonymous_SNV	0.277777777777778	rs763817649	chr10:93076668_G/A	CYP26A1:NM_000783:exon6:c.G1124A:p.R375Q,CYP26A1:NM_057157:exon6:c.G917A:p.R306Q	.	.	.	0.857142857142857	.	.	.	.	.	D	D	D	D	T	D	M	Uncertain_significance
chr10	104034648	104034648	S462	COL17A1	G	A	exonic	nonsynonymous_SNV	1	rs144220426	chr10:104034648_G/A	COL17A1:NM_000494:exon51:c.C3739T:p.R1247W	.	0.0004	0.0012	0.857142857142857	.	.	.	.	.	D	D	P	N	D	D	M	Uncertain_significance
chr10	120890878	120890878	S462	WDR11	G	A	exonic	nonsynonymous_SNV	0.133333333333333	.	chr10:120890878_G/A	WDR11:NM_018117:exon19:c.G2506A:p.E836K	.	.	.	0.571428571428571	.	.	.	.	.	T	P	B	D	D	D	L	Likely_pathogenic
chr11	4587098	4587098	S462	OR52I2	C	A	exonic	nonsynonymous_SNV	0.25	.	chr11:4587098_C/A	OR52I2:NM_001005170:exon1:c.C286A:p.L96M	.	.	.	0.714285714285714	.	.	.	.	.	D	D	D	N	D	N	H	Uncertain_significance
chr11	5200445	5200445	S462	OR51V1	T	C	exonic	nonsynonymous_SNV	0.324324324324324	.	chr11:5200445_T/C	OR51V1:NM_001004760:exon1:c.A256G:p.T86A	.	.	.	0.714285714285714	.	.	.	.	.	D	D	D	D	T	N	M	Uncertain_significance
chr11	61776320	61776320	S462	MYRF	A	T	splicing	.	0.296296296296296	.	chr11:61776320_A/T	.	NM_001127392:exon10:c.1389-2A>T\x3bNM_013279:exon10:c.1362-2A>T	.	.	1	.	.	.	.	.	.	.	.	.	.	D	.	.
chr11	78658315	78658315	S462	TENM4	C	T	exonic	nonsynonymous_SNV	0.130434782608696	.	chr11:78658315_C/T	TENM4:NM_001098816:exon34:c.G8053A:p.E2685K	.	.	.	0.714285714285714	.	.	.	.	.	T	D	D	D	D	D	L	Likely_pathogenic
chr11	92799473	92799473	S462	FAT3	T	C	exonic	nonsynonymous_SNV	0.333333333333333	.	chr11:92799473_T/C	FAT3:NM_001008781:exon9:c.T6460C:p.Y2154H,FAT3:NM_001367949:exon10:c.T6460C:p.Y2154H	.	.	.	0.833333333333333	.	.	.	.	.	D	D	D	.	T	D	M	Uncertain_significance
chr12	6940901	6940901	S462	ATN1	T	C	exonic	nonsynonymous_SNV	1	.	chr12:6940901_T/C	ATN1:NM_001007026:exon8:c.T3236C:p.L1079P,ATN1:NM_001940:exon8:c.T3236C:p.L1079P	.	.	.	0.714285714285714	.	.	.	.	.	D	D	D	U	T	D	M	Uncertain_significance
chr12	16277369	16277369	S462	SLC15A5	C	A	exonic	nonsynonymous_SNV	0.210526315789474	.	chr12:16277369_C/A	SLC15A5:NM_001170798:exon1:c.G317T:p.G106V	.	.	.	1	.	.	.	.	.	D	.	.	.	D	D	H	.
chr12	25108825	25108825	S462	CASC1	T	TAAAAAAAAAAAAAA	splicing	.	1	.	chr12:25108825_T/TAAAAAAAAAAAAAA	.		.	.	NA	.	.	.	.	.	.	.	.	.	.	.	.	.
chr12	29489672	29489672	S462	OVCH1	C	A	exonic	nonsynonymous_SNV	0.234042553191489	.	chr12:29489672_C/A	OVCH1:NM_001353179:exon6:c.G650T:p.G217V	.	.	.	0.666666666666667	.	.	.	.	.	D	D	D	.	D	N	L	Uncertain_significance
chr12	109067607	109067607	S462	USP30	A	T	exonic	nonsynonymous_SNV	0.266666666666667	.	chr12:109067607_A/T	USP30:NM_032663:exon4:c.A460T:p.I154F,USP30:NM_001301175:exon7:c.A367T:p.I123F	.	.	.	0.714285714285714	.	.	.	.	.	D	P	P	D	T	D	L	Uncertain_significance
chr12	121626874	121626879	S462	ORAI1	CCGCCA	C	exonic	frameshift_deletion	0.291666666666667	.	chr12:121626874_CCGCCA/C	ORAI1:NM_032790:exon2:c.128_132del:p.P44Afs*42	.	.	.	NA	.	.	.	.	.	.	.	.	.	.	.	.	.
chr13	28713430	28713431	S462	SLC46A3	TA	T	exonic	stopgain	0.41025641025641	.	chr13:28713430_TA/T	SLC46A3:NM_001135919:exon3:c.309delT:p.M104*,SLC46A3:NM_001347960:exon3:c.309delT:p.M104*,SLC46A3:NM_181785:exon3:c.309delT:p.M104*	.	.	.	NA	.	.	.	.	.	.	.	.	.	.	.	.	.
chr13	33111806	33111806	S462	STARD13	A	C	exonic	nonsynonymous_SNV	1	.	chr13:33111806_A/C	STARD13:NM_052851:exon10:c.T2225G:p.M742R,STARD13:NM_178006:exon10:c.T2579G:p.M860R,STARD13:NM_178007:exon10:c.T2555G:p.M852R,STARD13:NM_001243476:exon14:c.T2474G:p.M825R	.	.	.	0.857142857142857	.	.	.	.	.	D	D	D	D	T	D	M	Uncertain_significance
chr13	110456862	110456862	S462	COL4A2-AS2	G	A	exonic	nonsynonymous_SNV	0.2	rs561182370	chr13:110456862_G/A	COL4A2-AS2:NM_001267044:exon5:c.C863T:p.T288M	.	0.0006	0.0012	NA	.	.	.	.	.	.	.	.	.	.	.	.	Uncertain_significance
chr13	113404216	113404216	S462	LOC101928841	C	T	exonic	nonsynonymous_SNV	0.3	rs1047094394	chr13:113404216_C/T	LOC101928841:NM_001304433:exon2:c.G3974A:p.R1325Q	.	.	.	NA	.	.	.	.	.	.	.	.	.	.	.	.	Uncertain_significance
chr14	30956239	30956239	S462	STRN3	G	A	exonic	nonsynonymous_SNV	0.19047619047619	rs766739305	chr14:30956239_G/A	STRN3:NM_001083893:exon2:c.C286T:p.R96W,STRN3:NM_014574:exon2:c.C286T:p.R96W	.	.	.	1	.	.	.	.	.	D	D	D	D	D	D	M	.
chr14	31305118	31305118	S462	HEATR5A	C	T	exonic	nonsynonymous_SNV	0.338235294117647	rs61754158	chr14:31305118_C/T	HEATR5A:NM_015473:exon32:c.G5026A:p.G1676R	.	0.0040	0.0065	0.857142857142857	.	.	.	.	.	D	D	D	D	T	D	M	Uncertain_significance
chr14	91313087	91313087	S462	CCDC88C	A	C	exonic	nonsynonymous_SNV	0.369565217391304	.	chr14:91313087_A/C	CCDC88C:NM_001080414:exon15:c.T2729G:p.L910R	.	.	.	0.714285714285714	.	.	.	.	.	D	D	D	U	T	D	M	Uncertain_significance
chr14	92071009	92071009	S462	ATXN3	C	CGCTGCTGCTGCTGCTGCT	exonic	nonframeshift_insertion	0.60377358490566	.	chr14:92071009_C/CGCTGCTGCTGCTGCTGCT		.	.	.	NA	.	.	.	.	.	.	.	.	.	.	.	.	.
chr15	23440409	23440451	S462	GOLGA6L2	ACATCTTCTCCTCCTGCTCCCACATCTTCTCCTCCTGCTCCTG	A	exonic	nonframeshift_deletion	0.25	.	chr15:23440409_ACATCTTCTCCTCCTGCTCCCACATCTTCTCCTCCTGCTCCTG/A	GOLGA6L2:NM_001304388:exon8:c.2024_2065del:p.A675_D688del	.	.	.	NA	.	.	.	.	.	.	.	.	.	.	.	.	.
chr15	28132778	28132778	S462	HERC2	C	T	exonic	nonsynonymous_SNV	1	rs576250950	chr15:28132778_C/T	HERC2:NM_004667:exon80:c.G12283A:p.D4095N	.	.	.	0.857142857142857	.	.	.	.	.	D	D	P	D	D	D	N	Uncertain_significance
chr15	33821295	33821295	S462	RYR3	C	A	exonic	nonsynonymous_SNV	0.163265306122449	.	chr15:33821295_C/A	RYR3:NM_001243996:exon78:c.C10826A:p.T3609N,RYR3:NM_001036:exon79:c.C10841A:p.T3614N	.	.	.	0.714285714285714	.	.	.	.	.	D	P	B	D	D	D	N	Uncertain_significance
chr15	40987844	40987844	S462	INO80	A	G	exonic	nonsynonymous_SNV	0.355555555555556	.	chr15:40987844_A/G	INO80:NM_017553:exon30:c.T3701C:p.I1234T	.	.	.	0.857142857142857	.	.	.	.	.	D	D	D	D	T	D	H	Likely_pathogenic
chr15	44665972	44665972	S462	PATL2	C	A	splicing	.	0.153846153846154	.	chr15:44665972_C/A	.	NM_001330283:exon15:c.1047-1G>T\x3bNM_001145112:exon16:c.1614-1G>T	.	.	1	.	.	.	.	.	.	.	.	.	.	D	.	.
chr16	12003036	12003036	S462	SNX29	G	A	exonic	nonsynonymous_SNV	0.448275862068966	rs748795008	chr16:12003036_G/A	SNX29:NM_032167:exon3:c.G115A:p.D39N	.	.	.	0.8	.	.	.	.	.	D	.	.	D	T	D	M	Uncertain_significance
chr16	29383437	29383437	S462	NPIPB11	G	T	exonic	nonsynonymous_SNV	1	rs796341971	chr16:29383437_G/T	NPIPB11:NM_001310137:exon8:c.C1495A:p.P499T	.	.	.	0.75	.	.	.	.	.	D	.	.	.	T	P	M	.
chr17	7676040	7676040	S462	TP53	C	G	exonic	nonsynonymous_SNV	1	rs11540654	chr17:7676040_C/G		.	.	.	0.714285714285714	236497	Hereditary_cancer-predisposing_syndrome|Li-Fraumeni_syndrome	MedGen:C0027672,SNOMED_CT:699346009|MedGen:C0085390,Orphanet:ORPHA524,SNOMED_CT:428850001	criteria_provided,_multiple_submitters,_no_conflicts	Pathogenic/Likely_pathogenic	D	D	P	N	D	N	M	Uncertain_significance
chr17	10400910	10400910	S462	MYH8	C	G	exonic	nonsynonymous_SNV	0.476190476190476	.	chr17:10400910_C/G	MYH8:NM_002472:exon26:c.G3304C:p.A1102P	.	.	.	0.857142857142857	.	.	.	.	.	D	P	P	U	D	D	M	Uncertain_significance
chr17	31338739	31338739	S462	NF1	C	A	exonic	stopgain	1	rs772295894	chr17:31338739_C/A	NF1:NM_000267:exon45:c.C6792A:p.Y2264X,NF1:NM_001042492:exon46:c.C6855A:p.Y2285X	.	.	.	1	184734	Hereditary_cancer-predisposing_syndrome|Neurofibromatosis,_type_1|not_provided	MedGen:C0027672,SNOMED_CT:699346009|MedGen:C0027831,OMIM:162200,Orphanet:ORPHA636,SNOMED_CT:92824003|MedGen:CN517202	criteria_provided,_multiple_submitters,_no_conflicts	Pathogenic	.	.	.	D	.	A	.	Pathogenic
chr17	34287635	34287635	S462	CCL11	G	T	exonic	nonsynonymous_SNV	0.5	.	chr17:34287635_G/T	CCL11:NM_002986:exon3:c.G239T:p.W80L	.	.	.	0.833333333333333	.	.	.	.	.	D	D	D	D	T	D	.	Uncertain_significance
chr17	37624364	37624364	S462	DDX52	C	T	exonic	nonsynonymous_SNV	1	rs7216445	chr17:37624364_C/T	DDX52:NM_007010:exon9:c.G1207A:p.V403M,DDX52:NM_001291476:exon10:c.G883A:p.V295M	.	.	.	NA	.	.	.	.	.	.	.	.	.	.	.	.	.
chr17	40780410	40780410	S462	KRT27	T	A	exonic	nonsynonymous_SNV	0.4375	.	chr17:40780410_T/A	KRT27:NM_181537:exon3:c.A574T:p.N192Y	.	.	.	0.857142857142857	.	.	.	.	.	D	D	D	N	D	D	M	.
chr17	43884083	43884083	S462	MPP2	C	T	splicing	.	1	rs231518	chr17:43884083_C/T	.	NM_001278372:exon4:c.222+1G>A	.	.	NA	.	.	.	.	.	.	.	.	.	.	.	.	.
chr17	76088561	76088561	S462	EXOC7	C	A	exonic	nonsynonymous_SNV	0.224137931034483	.	chr17:76088561_C/A	EXOC7:NM_001282313:exon9:c.G1079T:p.G360V,EXOC7:NM_015219:exon9:c.G1109T:p.G370V,EXOC7:NM_001013839:exon10:c.G1202T:p.G401V,EXOC7:NM_001145298:exon10:c.G1178T:p.G393V,EXOC7:NM_001145297:exon11:c.G1355T:p.G452V,EXOC7:NM_001145299:exon11:c.G1271T:p.G424V	.	.	.	1	.	.	.	.	.	D	P	P	D	.	D	M	.
chr17	79731335	79731335	S462	ENPP7	T	C	exonic	nonsynonymous_SNV	0.211538461538462	.	chr17:79731335_T/C	ENPP7:NM_178543:exon1:c.T196C:p.Y66H	.	.	.	0.857142857142857	.	.	.	.	.	D	D	D	D	T	D	M	Uncertain_significance
chr18	14852205	14852205	S462	ANKRD30B	A	T	exonic	stopgain	0.243243243243243	.	chr18:14852205_A/T	ANKRD30B:NM_001367607:exon42:c.A4261T:p.K1421X	.	.	.	1	.	.	.	.	.	.	.	.	.	.	D	.	Uncertain_significance
chr19	1065019	1065019	S462	ABCA7	G	C	exonic	nonsynonymous_SNV	1	.	chr19:1065019_G/C	ABCA7:NM_019112:exon46:c.G6133C:p.A2045P	.	.	.	0.833333333333333	.	.	.	.	.	D	D	D	.	D	N	M	Uncertain_significance
chr19	10985393	10985393	S462	SMARCA4	C	T	exonic	stopgain	0.3	.	chr19:10985393_C/T		.	.	.	1	.	.	.	.	.	.	.	.	D	.	A	.	Pathogenic
chr19	11725227	11725227	S462	ZNF823	T	C	exonic	nonsynonymous_SNV	0.272727272727273	.	chr19:11725227_T/C	ZNF823:NM_001080493:exon2:c.A104G:p.E35G	.	.	.	0.833333333333333	.	.	.	.	.	D	D	D	.	T	D	H	Uncertain_significance
chr19	16773311	16773311	S462	NWD1	G	A	exonic	nonsynonymous_SNV	1	rs146121969	chr19:16773311_G/A	NWD1:NM_001347994:exon10:c.G1978A:p.G660S,NWD1:NM_001007525:exon11:c.G2596A:p.G866S,NWD1:NM_001290355:exon12:c.G2191A:p.G731S	.	0.0050	0.0064	0.714285714285714	.	.	.	.	.	D	D	P	U	T	D	M	Uncertain_significance
chr19	39905924	39905924	S462	FCGBP	T	C	exonic	nonsynonymous_SNV	1	.	chr19:39905924_T/C	FCGBP:NM_003890:exon8:c.A3797G:p.H1266R	.	.	.	NA	.	.	.	.	.	.	.	.	.	.	.	.	Uncertain_significance
chr19	42324318	42324318	S462	TMEM145	T	G	exonic	nonsynonymous_SNV	0.4	.	chr19:42324318_T/G	TMEM145:NM_001366910:exon15:c.T1484G:p.V495G	.	.	.	NA	.	.	.	.	.	.	.	.	.	.	.	.	.
chr19	44908822	44908822	S462	APOE	C	G	exonic	nonsynonymous_SNV	1	.	chr19:44908822_C/G	APOE:NM_000041:exon4:c.C526G:p.R176G,APOE:NM_001302688:exon4:c.C604G:p.R202G,APOE:NM_001302689:exon4:c.C526G:p.R176G,APOE:NM_001302690:exon4:c.C526G:p.R176G,APOE:NM_001302691:exon4:c.C526G:p.R176G	.	.	.	0.714285714285714	.	.	.	.	.	D	D	D	D	T	N	M	Uncertain_significance
chr19	47545723	47545723	S462	ZNF541	A	G	exonic	nonsynonymous_SNV	0.153846153846154	.	chr19:47545723_A/G	ZNF541:NM_001277075:exon5:c.T806C:p.L269P	.	.	.	0.666666666666667	.	.	.	.	.	D	D	D	.	T	D	L	Uncertain_significance
chr19	52212745	52212745	S462	PPP2R1A	A	T	exonic	nonsynonymous_SNV	0.205128205128205	.	chr19:52212745_A/T	PPP2R1A:NM_001363656:exon5:c.A26T:p.K9M,PPP2R1A:NM_014225:exon5:c.A563T:p.K188M	.	.	.	0.857142857142857	.	.	.	.	.	D	D	D	D	T	D	M	Uncertain_significance
chr19	56088901	56088901	S462	ZNF787	C	T	exonic	nonsynonymous_SNV	0.192307692307692	.	chr19:56088901_C/T	ZNF787:NM_001002836:exon3:c.G271A:p.E91K	.	.	.	0.75	.	.	.	.	.	.	D	P	.	.	D	L	Uncertain_significance
chr20	57365388	57365388	S462	RAE1	T	G	exonic	nonsynonymous_SNV	0.177777777777778	.	chr20:57365388_T/G	RAE1:NM_001015885:exon5:c.T321G:p.D107E,RAE1:NM_003610:exon5:c.T321G:p.D107E	.	.	.	1	.	.	.	.	.	D	D	D	D	D	D	M	Uncertain_significance
chr21	10569454	10569454	S462	TPTE	G	A	exonic	nonsynonymous_SNV	0.186666666666667	rs1810856	chr21:10569454_G/A	TPTE:NM_001290224:exon7:c.G170A:p.R57Q,TPTE:NM_199260:exon10:c.G470A:p.R157Q,TPTE:NM_199259:exon11:c.G530A:p.R177Q,TPTE:NM_199261:exon12:c.G584A:p.R195Q	.	.	.	NA	.	.	.	.	.	.	.	.	.	.	.	.	Uncertain_significance
chr21	10569701	10569701	S462	TPTE	C	T	exonic	stopgain	0.307692307692308	rs1810540	chr21:10569701_C/T	TPTE:NM_001290224:exon8:c.C271T:p.R91X,TPTE:NM_199260:exon11:c.C571T:p.R191X,TPTE:NM_199259:exon12:c.C631T:p.R211X,TPTE:NM_199261:exon13:c.C685T:p.R229X	.	.	.	NA	.	.	.	.	.	.	.	.	.	.	.	.	Uncertain_significance
chr21	14592640	14592640	S462	LOC388813	C	A	splicing	.	0.238095238095238	.	chr21:14592640_C/A	.	NM_001256579:exon7:c.382-1G>T	.	.	NA	.	.	.	.	.	.	.	.	.	.	.	.	.
chr21	41889346	41889346	S462	C2CD2	T	A	splicing	.	0.166666666666667	.	chr21:41889346_T/A	.	NM_015500:exon14:c.1871-2A>T\x3bNM_199050:exon13:c.1406-2A>T	.	.	1	.	.	.	.	.	.	.	.	.	.	D	.	.
chr21	44289773	44289773	S462	AIRE	C	T	exonic	stopgain	1	rs121434254	chr21:44289773_C/T	AIRE:NM_000383:exon6:c.C769T:p.R257X	.	0.0011	1	0.5	18346	Polyglandular_autoimmune_syndrome,_type_1|not_provided	MedGen:C0085859,OMIM:240300,Orphanet:ORPHA3453,SNOMED_CT:11244009|MedGen:CN517202	criteria_provided,_multiple_submitters,_no_conflicts	Pathogenic	.	.	.	N	.	A	.	Pathogenic
chr21	45530897	45530897	S462	SLC19A1	C	A	exonic	nonsynonymous_SNV	1	rs142899279	chr21:45530897_C/A		.	0.0007	0.0012	0.714285714285714	.	.	.	.	.	T	D	P	D	D	D	L	Uncertain_significance
chr22	20242802	20242802	S462	RTN4R	C	G	exonic	nonsynonymous_SNV	0.22	.	chr22:20242802_C/G	RTN4R:NM_023004:exon2:c.G331C:p.D111H	.	.	.	0.714285714285714	.	.	.	.	.	D	P	P	N	T	D	M	Uncertain_significance
chr22	25029315	25029315	S462	KIAA1671	A	G	exonic	nonsynonymous_SNV	1	rs17667531	chr22:25029315_A/G	KIAA1671:NM_001145206:exon1:c.A1316G:p.K439R	.	.	.	0.666666666666667	.	.	.	.	.	D	D	P	N	.	P	L	Uncertain_significance
chr22	40301172	40301181	S462	TNRC6B	TGCAGCAGCA	T	exonic	nonframeshift_deletion	1	.	chr22:40301172_TGCAGCAGCA/T	TNRC6B:NM_015088:exon13:c.3630_3638del:p.Q1216_Q1218del,TNRC6B:NM_001162501:exon15:c.3960_3968del:p.Q1326_Q1328del,TNRC6B:NM_001024843:exon16:c.1548_1556del:p.Q522_Q524del	.	.	.	NA	.	.	.	.	.	.	.	.	.	.	.	.	.
chr22	42127941	42127941	S462	CYP2D6\x3bCYP2D7	G	A	exonic	nonsynonymous_SNV	1	rs16947	chr22:42127941_G/A	CYP2D6:NM_001025161:exon5:c.C733T:p.R245C,CYP2D6:NM_000106:exon6:c.C886T:p.R296C	.	.	.	NA	.	.	.	.	.	.	.	.	.	.	.	.	Uncertain_significance
chrX	318607	318607	S462	GTPBP6	C	G	exonic	nonsynonymous_SNV	1	.	chrX:318607_C/G	GTPBP6:NM_012227:exon1:c.G181C:p.G61R	.	.	.	NA	.	.	.	.	.	.	.	.	.	.	.	.	Uncertain_significance
chrX	12721595	12721595	S462	FRMPD4	T	C	exonic	nonsynonymous_SNV	0.352941176470588	.	chrX:12721595_T/C	FRMPD4:NM_001368396:exon17:c.T5032C:p.S1678P,FRMPD4:NM_001368397:exon17:c.T5026C:p.S1676P,FRMPD4:NM_001368395:exon19:c.T5137C:p.S1713P	.	.	.	NA	.	.	.	.	.	.	.	.	.	.	.	.	.
chrX	12721814	12721814	S462	FRMPD4	G	A	exonic	nonsynonymous_SNV	0.454545454545455	.	chrX:12721814_G/A	FRMPD4:NM_001368396:exon17:c.G5251A:p.V1751I,FRMPD4:NM_001368397:exon17:c.G5245A:p.V1749I,FRMPD4:NM_001368395:exon19:c.G5356A:p.V1786I	.	.	.	NA	.	.	.	.	.	.	.	.	.	.	.	.	.
chrX	23000451	23000452	S462	DDX53	AC	A	exonic	frameshift_deletion	0.32	.	chrX:23000451_AC/A	DDX53:NM_182699:exon1:c.395delC:p.P133Lfs*6	.	.	.	NA	.	.	.	.	.	.	.	.	.	.	.	.	.
chrX	121048045	121048045	S462	GLUD2	C	T	exonic	nonsynonymous_SNV	0.117647058823529	.	chrX:121048045_C/T	GLUD2:NM_012084:exon1:c.C361T:p.P121S	.	.	.	0.857142857142857	.	.	.	.	.	D	D	D	N	D	D	M	Uncertain_significance
chrX	124334929	124334929	S462	TEX13D	A	T	exonic	nonsynonymous_SNV	0.363636363636364	.	chrX:124334929_A/T	TEX13D:NM_001355534:exon1:c.A2012T:p.K671M	.	.	.	NA	.	.	.	.	.	.	.	.	.	.	.	.	.
chrX	136536129	136536129	S462	VGLL1	A	G	exonic	nonsynonymous_SNV	0.5	.	chrX:136536129_A/G	VGLL1:NM_016267:exon2:c.A109G:p.I37V	.	.	.	0.857142857142857	.	.	.	.	.	D	D	D	D	T	D	M	Uncertain_significance
chrX	152759523	152759523	S462	CSAG3	A	T	exonic	nonsynonymous_SNV	0.272727272727273	.	chrX:152759523_A/T	CSAG3:NM_001129826:exon1:c.A153T:p.R51S,CSAG3:NM_001129828:exon1:c.A153T:p.R51S	.	.	.	NA	.	.	.	.	.	.	.	.	.	.	.	.	Uncertain_significance
chrX	153058185	153058185	S462	PNMA3	C	T	exonic	nonsynonymous_SNV	1	rs6526155	chrX:153058185_C/T	PNMA3:NM_001282535:exon2:c.C1130T:p.A377V,PNMA3:NM_013364:exon2:c.C1130T:p.A377V	.	.	.	NA	.	.	.	.	.	.	.	.	.	.	.	.	Uncertain_significance

## Sheet: ST88-14
# Supplementary Table 2: ST88-14 cell line variants with a potential impact on protein function, Related to Figure 4
chr	start	end	Sample	Gene.refGene	REF	ALT	Func.refGene	ExonicFunc.refGene	VAF	avsnp150	Variant	AAChange.refGene	GeneDetail.refGene	AF	AF_popmax	prop_pathogenic_pred	CLNALLELEID	CLNDN	CLNDISDB	CLNREVSTAT	CLNSIG	SIFT_pred	Polyphen2_HDIV_pred	Polyphen2_HVAR_pred	LRT_pred	FATHMM_pred	MutationTaster_pred	MutationAssessor_pred	InterVar_automated
chr1	32363838	32363838	ST88-14	TSSK3	T	C	exonic	nonsynonymous_SNV	1	.	chr1:32363838_T/C	TSSK3:NM_052841:exon2:c.T389C:p.V130A	.	.	.	0.714285714285714	.	.	.	.	.	T	P	P	D	T	D	M	Uncertain_significance
chr1	56908064	56908064	ST88-14	C8A	G	A	exonic	nonsynonymous_SNV	1	rs143908758	chr1:56908064_G/A	C8A:NM_000562:exon9:c.G1331A:p.R444H	.	0.0031	0.0038	1	.	.	.	.	.	D	D	D	D	D	D	M	Uncertain_significance
chr1	75300612	75300612	ST88-14	SLC44A5	C	A	exonic	nonsynonymous_SNV	0.451612903225806	.	chr1:75300612_C/A	SLC44A5:NM_001320283:exon3:c.G157T:p.A53S,SLC44A5:NM_001130058:exon5:c.G175T:p.A59S,SLC44A5:NM_152697:exon5:c.G175T:p.A59S,SLC44A5:NM_001320287:exon6:c.G49T:p.A17S,SLC44A5:NM_001320285:exon7:c.G49T:p.A17S	.	.	.	0.857142857142857	.	.	.	.	.	D	D	P	D	T	D	M	Uncertain_significance
chr1	146121510	146121510	ST88-14	NBPF10	A	C	exonic	nonsynonymous_SNV	1	.	chr1:146121510_A/C	NBPF10:NM_001039703:exon20:c.T2746G:p.F916V,NBPF10:NM_001302371:exon20:c.T2746G:p.F916V	.	.	.	NA	.	.	.	.	.	.	.	.	.	.	.	.	Uncertain_significance
chr1	146984940	146984940	ST88-14	NBPF12	T	TACGTATTGG	exonic	nonframeshift_insertion	0.95	.	chr1:146984940_T/TACGTATTGG	NBPF12:NM_001278141:exon25:c.2794_2795insACGTATTGG:p.L934_E935insDVL	.	.	.	NA	.	.	.	.	.	.	.	.	.	.	.	.	.
chr1	149003009	149003009	ST88-14	PDE4DIP	G	A	exonic	nonsynonymous_SNV	1	.	chr1:149003009_G/A		.	.	.	NA	.	.	.	.	.	.	.	.	.	.	.	.	Uncertain_significance
chr2	95181295	95181295	ST88-14	ZNF2	T	TGCG	exonic	nonframeshift_insertion	0.274509803921569	.	chr2:95181295_T/TGCG		.	.	.	NA	.	.	.	.	.	.	.	.	.	.	.	.	.
chr2	177264531	177264531	ST88-14	NFE2L2	C	G	splicing	.	0.6	.	chr2:177264531_C/G	.	NM_001313902:exon1:c.45+1G>C\x3bNM_001313903:exon1:c.45+1G>C\x3bNM_006164:exon1:c.45+1G>C	.	.	1	.	.	.	.	.	.	.	.	.	.	D	.	.
chr3	12004864	12004864	ST88-14	SYN2	C	G	exonic	nonsynonymous_SNV	0.857142857142857	rs2923857	chr3:12004864_C/G	SYN2:NM_003178:exon1:c.C313G:p.P105A,SYN2:NM_133625:exon1:c.C313G:p.P105A	.	.	.	NA	.	.	.	.	.	.	.	.	.	.	.	.	Uncertain_significance
chr3	71755044	71755044	ST88-14	GPR27	G	A	exonic	nonsynonymous_SNV	0.25	rs867272686	chr3:71755044_G/A	GPR27:NM_018971:exon1:c.G995A:p.G332D	.	.	.	0.714285714285714	.	.	.	.	.	D	D	D	U	T	D	M	Uncertain_significance
chr3	74285305	74285305	ST88-14	CNTN3	G	A	exonic	nonsynonymous_SNV	0.258064516129032	rs1016109917	chr3:74285305_G/A	CNTN3:NM_020872:exon19:c.C2704T:p.P902S	.	.	.	0.857142857142857	.	.	.	.	.	D	D	P	D	T	D	M	Uncertain_significance
chr3	75730493	75730493	ST88-14	ZNF717	C	A	exonic	nonsynonymous_SNV	0.344827586206897	rs112949302	chr3:75730493_C/A	ZNF717:NM_001324027:exon7:c.G2354T:p.C785F	.	0.0016	0.0028	NA	.	.	.	.	.	.	.	.	.	.	.	.	Uncertain_significance
chr3	75730499	75730499	ST88-14	ZNF717	G	C	exonic	stopgain	0.333333333333333	rs200767888	chr3:75730499_G/C	ZNF717:NM_001324027:exon7:c.C2348G:p.S783X	.	0.0038	0.0075	NA	.	.	.	.	.	.	.	.	.	.	.	.	Uncertain_significance
chr3	98007903	98007903	ST88-14	GABRR3	A	T	exonic	stopgain	0.5	rs832032	chr3:98007903_A/T	GABRR3:NM_001105580:exon7:c.T615A:p.Y205X	.	.	.	NA	.	.	.	.	.	.	.	.	.	.	.	.	Uncertain_significance
chr3	127963356	127963356	ST88-14	KBTBD12	C	T	exonic	nonsynonymous_SNV	0.321428571428571	.	chr3:127963356_C/T	KBTBD12:NM_001370224:exon5:c.C1660T:p.L554F,KBTBD12:NM_207335:exon5:c.C1660T:p.L554F	.	.	.	0.857142857142857	.	.	.	.	.	D	D	D	D	T	D	H	Uncertain_significance
chr3	194137736	194137736	ST88-14	HES1	G	A	exonic	nonsynonymous_SNV	0.166666666666667	.	chr3:194137736_G/A	HES1:NM_005524:exon4:c.G346A:p.E116K	.	.	.	0.857142857142857	.	.	.	.	.	D	D	D	D	T	D	H	Uncertain_significance
chr4	42401099	42401099	ST88-14	SHISA3	C	G	exonic	nonsynonymous_SNV	0.395348837209302	.	chr4:42401099_C/G	SHISA3:NM_001080505:exon2:c.C365G:p.T122S	.	.	.	0.714285714285714	.	.	.	.	.	D	D	D	D	T	D	L	Uncertain_significance
chr4	56929904	56929904	ST88-14	REST	G	A	exonic	nonsynonymous_SNV	0.466666666666667	.	chr4:56929904_G/A	REST:NM_001193508:exon4:c.G1046A:p.R349H,REST:NM_001363453:exon4:c.G1046A:p.R349H,REST:NM_005612:exon4:c.G1046A:p.R349H	.	.	.	0.857142857142857	.	.	.	.	.	D	D	D	D	T	D	M	Uncertain_significance
chr4	105940114	105940114	ST88-14	NPNT	G	T	exonic	nonsynonymous_SNV	0.583333333333333	.	chr4:105940114_G/T	NPNT:NM_001033047:exon6:c.G545T:p.R182I,NPNT:NM_001184692:exon6:c.G545T:p.R182I,NPNT:NM_001184690:exon7:c.G596T:p.R199I,NPNT:NM_001184691:exon7:c.G635T:p.R212I,NPNT:NM_001184693:exon7:c.G635T:p.R212I	.	.	.	0.714285714285714	.	.	.	.	.	T	D	D	D	D	D	L	Uncertain_significance
chr4	122274435	122274439	ST88-14	KIAA1109	CAGTA	C	exonic	frameshift_deletion	0.228571428571429	.	chr4:122274435_CAGTA/C	KIAA1109:NM_015312:exon47:c.8540delA:p.Q2847Hfs*18	.	.	.	NA	.	.	.	.	.	.	.	.	.	.	.	.	.
chr4	182679690	182679690	ST88-14	TENM3	G	A	exonic	nonsynonymous_SNV	0.423076923076923	.	chr4:182679690_G/A	TENM3:NM_001080477:exon8:c.G1351A:p.G451S	.	.	.	0.833333333333333	.	.	.	.	.	D	D	D	.	T	D	M	Uncertain_significance
chr5	77433193	77433193	ST88-14	WDR41	C	T	exonic	nonsynonymous_SNV	0.4	rs41272254	chr5:77433193_C/T	WDR41:NM_018268:exon13:c.G1322A:p.R441H	.	0.0040	5	0.714285714285714	.	.	.	.	.	D	D	D	D	T	D	L	Uncertain_significance
chr5	141137592	141137592	ST88-14	PCDHB5	C	T	exonic	nonsynonymous_SNV	0.548387096774194	rs400562	chr5:141137592_C/T	PCDHB5:NM_015669:exon1:c.C2158T:p.P720S	.	.	.	NA	.	.	.	.	.	.	.	.	.	.	.	.	Uncertain_significance
chr5	149317938	149317938	ST88-14	AFAP1L1	G	A	exonic	nonsynonymous_SNV	0.6	.	chr5:149317938_G/A	AFAP1L1:NM_001323062:exon11:c.G1378A:p.E460K,AFAP1L1:NM_001146337:exon12:c.G1477A:p.E493K,AFAP1L1:NM_152406:exon12:c.G1477A:p.E493K	.	.	.	0.857142857142857	.	.	.	.	.	D	P	P	D	T	D	M	Uncertain_significance
chr6	16327633	16327633	ST88-14	ATXN1	G	GTGCTGCTGC	exonic	nonframeshift_insertion	1	.	chr6:16327633_G/GTGCTGCTGC	ATXN1:NM_001128164:exon7:c.677_678insGCAGCAGCA:p.Q225_H226insQQQ,ATXN1:NM_000332:exon8:c.677_678insGCAGCAGCA:p.Q225_H226insQQQ	.	0.0065	0.0091	NA	.	.	.	.	.	.	.	.	.	.	.	.	.
chr6	16327633	16327633	ST88-14	ATXN1	G	GTGCTGCTGCTGCTGC	exonic	nonframeshift_insertion	1	.	chr6:16327633_G/GTGCTGCTGCTGCTGC	ATXN1:NM_001128164:exon7:c.677_678insGCAGCAGCAGCAGCA:p.Q225_H226insQQQQQ,ATXN1:NM_000332:exon8:c.677_678insGCAGCAGCAGCAGCA:p.Q225_H226insQQQQQ	.	.	.	NA	.	.	.	.	.	.	.	.	.	.	.	.	.
chr6	28301034	28301034	ST88-14	PGBD1	G	A	exonic	nonsynonymous_SNV	1	rs776958236	chr6:28301034_G/A	PGBD1:NM_001184743:exon7:c.G1180A:p.D394N,PGBD1:NM_032507:exon7:c.G1180A:p.D394N	.	.	.	0.857142857142857	.	.	.	.	.	D	D	D	D	T	D	M	Uncertain_significance
chr6	70956144	70956144	ST88-14	B3GAT2	C	G	exonic	nonsynonymous_SNV	0.3	.	chr6:70956144_C/G	B3GAT2:NM_080742:exon1:c.G286C:p.A96P	.	.	.	0.857142857142857	.	.	.	.	.	D	D	D	D	T	D	M	Uncertain_significance
chr6	109442223	109442223	ST88-14	SMPD2	A	G	exonic	nonsynonymous_SNV	0.142857142857143	.	chr6:109442223_A/G	SMPD2:NM_003080:exon5:c.A332G:p.D111G	.	.	.	0.857142857142857	.	.	.	.	.	D	D	D	D	T	D	H	Uncertain_significance
chr6	151808004	151808004	ST88-14	ESR1	T	C	exonic	nonsynonymous_SNV	0.166666666666667	rs752794477	chr6:151808004_T/C	ESR1:NM_000125:exon1:c.T92C:p.L31P,ESR1:NM_001122740:exon2:c.T92C:p.L31P,ESR1:NM_001122741:exon2:c.T92C:p.L31P,ESR1:NM_001291230:exon2:c.T92C:p.L31P,ESR1:NM_001291241:exon2:c.T92C:p.L31P,ESR1:NM_001122742:exon3:c.T92C:p.L31P	.	.	.	0.571428571428571	.	.	.	.	.	D	D	P	N	T	D	L	Likely_pathogenic
chr6	167976591	167976591	ST88-14	HGC6.3	G	A	exonic	nonsynonymous_SNV	0.230769230769231	rs61740140	chr6:167976591_G/A	HGC6.3:NM_001129895:exon1:c.C62T:p.S21F	.	0.0027	0.0064	NA	.	.	.	.	.	.	.	.	.	.	.	.	.
chr7	6608019	6608019	ST88-14	C7orf26	C	G	exonic	nonsynonymous_SNV	0.488372093023256	.	chr7:6608019_C/G	C7orf26:NM_024067:exon6:c.C1208G:p.P403R,C7orf26:NM_001303039:exon7:c.C917G:p.P306R	.	.	.	0.833333333333333	.	.	.	.	.	D	D	P	D	T	D	.	Uncertain_significance
chr7	32543261	32543261	ST88-14	AVL9	G	A	exonic	nonsynonymous_SNV	0.218181818181818	.	chr7:32543261_G/A	AVL9:NM_015060:exon2:c.G214A:p.D72N	.	.	.	0.857142857142857	.	.	.	.	.	D	D	D	D	T	D	M	Uncertain_significance
chr7	99707873	99707873	ST88-14	CYP3A7\x3bCYP3A7-CYP3A51P	A	T	exonic	nonsynonymous_SNV	0.421052631578947	.	chr7:99707873_A/T	CYP3A7:NM_000765:exon12:c.T1355A:p.M452K,CYP3A7-CYP3A51P:NM_001256497:exon12:c.T1355A:p.M452K	.	6.368e-05	0.0024	0.857142857142857	.	.	.	.	.	D	D	D	D	T	D	H	Uncertain_significance
chr7	151195597	151195598	ST88-14	IQCA1L	TC	T	exonic	frameshift_deletion	0.513157894736842	.	chr7:151195597_TC/T	IQCA1L:NM_001304419:exon11:c.1375delG:p.E459Kfs*4	.	.	.	NA	.	.	.	.	.	.	.	.	.	.	.	.	.
chr8	450074	450074	ST88-14	FBXO25	G	A	exonic	nonsynonymous_SNV	1	rs562354345	chr8:450074_G/A	FBXO25:NM_012173:exon5:c.G265A:p.V89I,FBXO25:NM_183420:exon6:c.G466A:p.V156I,FBXO25:NM_183421:exon6:c.G466A:p.V156I	.	.	.	0.857142857142857	.	.	.	.	.	D	D	D	D	T	D	M	Uncertain_significance
chr8	8318865	8318871	ST88-14	PRAG1	CGGGGCG	C	exonic	nonframeshift_deletion	1	.	chr8:8318865_CGGGGCG/C		.	.	.	NA	.	.	.	.	.	.	.	.	.	.	.	.	.
chr8	141494938	141494938	ST88-14	MROH5	C	T	splicing	.	0.5	rs6578193	chr8:141494938_C/T	.	NM_207414:exon4:c.409-1G>A	.	.	NA	.	.	.	.	.	.	.	.	.	.	.	.	.
chr9	66989995	66989995	ST88-14	SPATA31A3	G	A	exonic	nonsynonymous_SNV	0.533333333333333	rs273319	chr9:66989995_G/A	SPATA31A3:NM_001083124:exon4:c.C503T:p.T168I	.	.	.	NA	.	.	.	.	.	.	.	.	.	.	.	.	Uncertain_significance
chr9	136286366	136286366	ST88-14	CCDC187	A	C	exonic	nonsynonymous_SNV	1	.	chr9:136286366_A/C	CCDC187:NM_001291516:exon8:c.T2258G:p.L753R	.	.	.	NA	.	.	.	.	.	.	.	.	.	.	.	.	Uncertain_significance
chr9	137500775	137500775	ST88-14	PNPLA7	A	G	exonic	nonsynonymous_SNV	0.166666666666667	.	chr9:137500775_A/G	PNPLA7:NM_152286:exon15:c.T1598C:p.V533A,PNPLA7:NM_001098537:exon16:c.T1673C:p.V558A	.	.	.	0.857142857142857	.	.	.	.	.	T	D	D	D	D	D	M	Uncertain_significance
chr10	47368085	47368085	ST88-14	ZNF488	G	A	exonic	nonsynonymous_SNV	1	rs3814160	chr10:47368085_G/A	ZNF488:NM_153034:exon2:c.C745T:p.P249S,ZNF488:NM_001346933:exon3:c.C745T:p.P249S,ZNF488:NM_001346934:exon3:c.C745T:p.P249S,ZNF488:NM_001346935:exon3:c.C745T:p.P249S,ZNF488:NM_001346936:exon3:c.C745T:p.P249S,ZNF488:NM_001346932:exon4:c.C745T:p.P249S	.	.	.	NA	.	.	.	.	.	.	.	.	.	.	.	.	Uncertain_significance
chr10	47368615	47368615	ST88-14	ZNF488	G	A	exonic	nonsynonymous_SNV	1	rs35618062	chr10:47368615_G/A	ZNF488:NM_153034:exon2:c.C215T:p.A72V,ZNF488:NM_001346933:exon3:c.C215T:p.A72V,ZNF488:NM_001346934:exon3:c.C215T:p.A72V,ZNF488:NM_001346935:exon3:c.C215T:p.A72V,ZNF488:NM_001346936:exon3:c.C215T:p.A72V,ZNF488:NM_001346932:exon4:c.C215T:p.A72V	.	.	.	NA	.	.	.	.	.	.	.	.	.	.	.	.	.
chr10	47502343	47502343	ST88-14	AGAP9	T	C	exonic	nonsynonymous_SNV	1	rs1047447	chr10:47502343_T/C	AGAP9:NM_001190810:exon8:c.A1786G:p.T596A	.	.	.	NA	.	.	.	.	.	.	.	.	.	.	.	.	Uncertain_significance
chr10	47502604	47502604	ST88-14	AGAP9	A	G	exonic	nonsynonymous_SNV	1	rs4013543	chr10:47502604_A/G	AGAP9:NM_001190810:exon8:c.T1525C:p.F509L	.	.	.	NA	.	.	.	.	.	.	.	.	.	.	.	.	Uncertain_significance
chr10	47502991	47502991	ST88-14	AGAP9	C	T	exonic	nonsynonymous_SNV	1	rs4013536	chr10:47502991_C/T	AGAP9:NM_001190810:exon8:c.G1138A:p.G380S	.	.	.	NA	.	.	.	.	.	.	.	.	.	.	.	.	Uncertain_significance
chr10	103350986	103350986	ST88-14	PCGF6	A	AGGCGGG	exonic	nonframeshift_insertion	0.285714285714286	.	chr10:103350986_A/AGGCGGG	PCGF6:NM_001011663:exon1:c.80_81insCCCGCC:p.P28_V29insPP,PCGF6:NM_032154:exon1:c.80_81insCCCGCC:p.P28_V29insPP	.	.	.	NA	.	.	.	.	.	.	.	.	.	.	.	.	.
chr10	124496962	124496962	ST88-14	LHPP	C	T	exonic	nonsynonymous_SNV	0.153846153846154	rs199754897	chr10:124496962_C/T	LHPP:NM_001167880:exon4:c.C469T:p.R157C,LHPP:NM_001318332:exon4:c.C469T:p.R157C,LHPP:NM_022126:exon4:c.C469T:p.R157C	.	.	.	0.857142857142857	.	.	.	.	.	D	D	D	D	T	D	H	Uncertain_significance
chr11	8717833	8717833	ST88-14	ST5	G	A	exonic	stopgain	1	.	chr11:8717833_G/A	ST5:NM_139157:exon4:c.C277T:p.R93X,ST5:NM_213618:exon5:c.C1537T:p.R513X,ST5:NM_005418:exon8:c.C1537T:p.R513X	.	.	.	0.5	.	.	.	.	.	.	.	.	N	.	A	.	Pathogenic
chr11	24738261	24738261	ST88-14	LUZP2	C	G	exonic	nonsynonymous_SNV	0.4	.	chr11:24738261_C/G	LUZP2:NM_001009909:exon4:c.C292G:p.L98V,LUZP2:NM_001252008:exon4:c.C34G:p.L12V,LUZP2:NM_001252010:exon4:c.C292G:p.L98V	.	.	.	0.714285714285714	.	.	.	.	.	D	D	D	D	T	D	L	Uncertain_significance
chr11	34161000	34161000	ST88-14	ABTB2	A	T	exonic	nonsynonymous_SNV	0.142857142857143	.	chr11:34161000_A/T	ABTB2:NM_145804:exon11:c.T2300A:p.L767H	.	.	.	0.857142857142857	.	.	.	.	.	D	D	D	D	T	D	M	Uncertain_significance
chr11	54603368	54603368	ST88-14	OR4C46	G	A	exonic	nonsynonymous_SNV	0.725490196078431	rs77689730	chr11:54603368_G/A	OR4C46:NM_001004703:exon1:c.C631T:p.L211F	.	.	.	NA	.	.	.	.	.	.	.	.	.	.	.	.	Uncertain_significance
chr11	54603640	54603640	ST88-14	OR4C46	T	C	exonic	nonsynonymous_SNV	0.651162790697674	rs74396937	chr11:54603640_T/C	OR4C46:NM_001004703:exon1:c.A359G:p.H120R	.	.	.	NA	.	.	.	.	.	.	.	.	.	.	.	.	Uncertain_significance
chr11	54603820	54603820	ST88-14	OR4C46	G	A	exonic	nonsynonymous_SNV	1	rs11246606	chr11:54603820_G/A	OR4C46:NM_001004703:exon1:c.C179T:p.S60F	.	.	.	NA	.	.	.	.	.	.	.	.	.	.	.	.	Uncertain_significance
chr11	54706901	54706901	ST88-14	OR4A5	A	G	exonic	nonsynonymous_SNV	0.729166666666667	rs10902343	chr11:54706901_A/G	OR4A5:NM_001005272:exon1:c.A17G:p.N6S	.	.	.	NA	.	.	.	.	.	.	.	.	.	.	.	.	Uncertain_significance
chr11	64607578	64607578	ST88-14	NRXN2	G	C	exonic	nonsynonymous_SNV	0.655172413793103	.	chr11:64607578_G/C	NRXN2:NM_138734:exon7:c.C1619G:p.T540R,NRXN2:NM_138732:exon20:c.C4547G:p.T1516R,NRXN2:NM_015080:exon23:c.C4757G:p.T1586R	.	.	.	0.666666666666667	.	.	.	.	.	D	D	P	.	T	D	N	.
chr11	103064338	103064338	ST88-14	DCUN1D5	T	C	exonic	nonsynonymous_SNV	0.341463414634146	.	chr11:103064338_T/C	DCUN1D5:NM_001318740:exon6:c.A256G:p.N86D,DCUN1D5:NM_001318741:exon6:c.A256G:p.N86D,DCUN1D5:NM_001318739:exon7:c.A388G:p.N130D,DCUN1D5:NM_032299:exon7:c.A595G:p.N199D	.	.	.	0.857142857142857	.	.	.	.	.	D	D	D	D	T	D	M	Uncertain_significance
chr11	118901219	118901219	ST88-14	BCL9L	G	A	exonic	nonsynonymous_SNV	0.384615384615385	rs766026718	chr11:118901219_G/A	BCL9L:NM_182557:exon6:c.C2524T:p.P842S	.	.	.	0.714285714285714	.	.	.	.	.	T	D	D	D	T	D	M	Uncertain_significance
chr11	124250452	124250452	ST88-14	OR8G1	C	G	exonic	stopgain	1	rs4268525	chr11:124250452_C/G	OR8G1:NM_001002905:exon1:c.C777G:p.Y259X	.	.	.	NA	.	.	.	.	.	.	.	.	.	.	.	.	Uncertain_significance
chr11	125614101	125614101	ST88-14	STT3A	G	T	exonic	nonsynonymous_SNV	0.5	.	chr11:125614101_G/T	STT3A:NM_001278504:exon13:c.G1293T:p.M431I,STT3A:NM_152713:exon14:c.G1569T:p.M523I,STT3A:NM_001278503:exon15:c.G1569T:p.M523I	.	.	.	0.857142857142857	.	.	.	.	.	D	P	B	D	D	D	M	Uncertain_significance
chr11	125948031	125948031	ST88-14	VSIG10L2	T	TGCTGGGTGAGGGCCTGGCCCC	exonic	nonframeshift_insertion	0.387096774193548	.	chr11:125948031_T/TGCTGGGTGAGGGCCTGGCCCC	VSIG10L2:NM_001365077:exon2:c.428_429insGCTGGGTGAGGGCCTGGCCCC:p.L144_V145insGEGLAPL	.	.	.	NA	.	.	.	.	.	.	.	.	.	.	.	.	.
chr12	6936728	6936731	ST88-14	ATN1	ACAG	A	exonic	nonframeshift_deletion	1	.	chr12:6936728_ACAG/A	ATN1:NM_001007026:exon5:c.1462_1464del:p.Q502del,ATN1:NM_001940:exon5:c.1462_1464del:p.Q502del	.	.	.	NA	.	.	.	.	.	.	.	.	.	.	.	.	.
chr12	49795696	49795696	ST88-14	NCKAP5L	T	G	exonic	nonsynonymous_SNV	1	.	chr12:49795696_T/G	NCKAP5L:NM_001037806:exon8:c.A2164C:p.K722Q,NCKAP5L:NM_001368048:exon9:c.A2164C:p.K722Q	.	.	.	0.714285714285714	.	.	.	.	.	D	D	D	D	T	N	M	Uncertain_significance
chr13	77081955	77081955	ST88-14	MYCBP2	A	T	exonic	nonsynonymous_SNV	0.518518518518518	.	chr13:77081955_A/T	MYCBP2:NM_015057:exon64:c.T11075A:p.F3692Y	.	.	.	0.714285714285714	.	.	.	.	.	D	P	P	D	T	D	L	Uncertain_significance
chr14	19434064	19434064	ST88-14	POTEG	T	C	exonic	nonsynonymous_SNV	1	rs57000026	chr14:19434064_T/C	POTEG:NM_001005356:exon1:c.A226G:p.S76G	.	.	.	NA	.	.	.	.	.	.	.	.	.	.	.	.	Uncertain_significance
chr14	24057240	24057240	ST88-14	CARMIL3	A	G	exonic	nonsynonymous_SNV	0.818181818181818	rs45508393	chr14:24057240_A/G	CARMIL3:NM_138360:exon14:c.A1136G:p.D379G	.	0.0048	0.0073	0.714285714285714	.	.	.	.	.	D	D	D	D	T	D	L	Uncertain_significance
chr14	24177197	24177200	ST88-14	REC8	GGAA	G	exonic	nonframeshift_deletion	0.768115942028985	.	chr14:24177197_GGAA/G	REC8:NM_001048205:exon8:c.682_684del:p.E230del,REC8:NM_005132:exon9:c.682_684del:p.E230del	.	.	.	NA	.	.	.	.	.	.	.	.	.	.	.	.	.
chr14	68793049	68793049	ST88-14	ZFP36L1	C	T	exonic	nonsynonymous_SNV	0.590909090909091	.	chr14:68793049_C/T	ZFP36L1:NM_001244701:exon2:c.G97A:p.G33S	.	.	.	1	.	.	.	.	.	D	.	.	.	.	D	.	Uncertain_significance
chr15	21422162	21422162	ST88-14	POTEB3	T	G	exonic	nonsynonymous_SNV	0.339622641509434	.	chr15:21422162_T/G	POTEB3:NM_207355:exon7:c.A1155C:p.E385D	.	.	.	1	.	.	.	.	.	.	D	D	.	.	.	.	Uncertain_significance
chr15	22613584	22613584	ST88-14	GOLGA8J	A	G	exonic	nonsynonymous_SNV	1	.	chr15:22613584_A/G	GOLGA8J:NM_001282472:exon6:c.T365C:p.I122T	.	.	.	NA	.	.	.	.	.	.	.	.	.	.	.	.	Uncertain_significance
chr15	22903836	22903836	ST88-14	CYFIP1	C	T	exonic	nonsynonymous_SNV	1	rs7170637	chr15:22903836_C/T		.	.	.	NA	.	.	.	.	.	.	.	.	.	.	.	.	Uncertain_significance
chr16	1433059	1433059	ST88-14	PERCC1	G	A	exonic	nonsynonymous_SNV	0.5	.	chr16:1433059_G/A	PERCC1:NM_001365310:exon2:c.G466A:p.G156R	.	.	.	NA	.	.	.	.	.	.	.	.	.	.	.	.	.
chr16	71536914	71536914	ST88-14	CHST4	G	C	exonic	nonsynonymous_SNV	0.289473684210526	.	chr16:71536914_G/C	CHST4:NM_001166395:exon2:c.G237C:p.W79C,CHST4:NM_005769:exon2:c.G237C:p.W79C	.	.	.	1	.	.	.	.	.	D	D	D	D	D	D	M	Uncertain_significance
chr16	88951212	88951212	ST88-14	LOC100129697	C	G	exonic	nonsynonymous_SNV	1	rs71395352	chr16:88951212_C/G	LOC100129697:NM_001290330:exon2:c.C1094G:p.P365R	.	0.0020	0.0052	NA	.	.	.	.	.	.	.	.	.	.	.	.	Uncertain_significance
chr17	1643887	1643887	ST88-14	SCARF1	C	T	exonic	nonsynonymous_SNV	0.181818181818182	.	chr17:1643887_C/T	SCARF1:NM_003693:exon4:c.G346A:p.G116S,SCARF1:NM_145350:exon4:c.G346A:p.G116S	.	.	.	0.857142857142857	.	.	.	.	.	D	D	D	D	T	D	H	Uncertain_significance
chr17	31221856	31221856	ST88-14	NF1	C	CT	exonic	frameshift_insertion	1	.	chr17:31221856_C/CT	NF1:NM_000267:exon15:c.1649dupT:p.V551Gfs*7,NF1:NM_001042492:exon15:c.1649dupT:p.V551Gfs*7,NF1:NM_001128147:exon15:c.1649dupT:p.V551Gfs*7	.	.	.	NA	.	.	.	.	.	.	.	.	.	.	.	.	.
chr17	41097869	41097869	ST88-14	KRTAP4-8	G	GGGGC	exonic	frameshift_insertion	0.3	.	chr17:41097869_G/GGGGC	KRTAP4-8:NM_031960:exon1:c.215_216insGCCC:p.S73Pfs*22	.	.	.	NA	.	.	.	.	.	.	.	.	.	.	.	.	.
chr17	41097873	41097873	ST88-14	KRTAP4-8	A	AG	exonic	frameshift_insertion	0.363636363636364	.	chr17:41097873_A/AG	KRTAP4-8:NM_031960:exon1:c.211_212insC:p.V71Afs*23	.	.	.	NA	.	.	.	.	.	.	.	.	.	.	.	.	.
chr17	41097875	41097875	ST88-14	KRTAP4-8	A	AGCTGGAGATG	exonic	frameshift_insertion	0.454545454545455	.	chr17:41097875_A/AGCTGGAGATG	KRTAP4-8:NM_031960:exon1:c.209_210insCATCTCCAGC:p.V71Ifs*26	.	.	.	NA	.	.	.	.	.	.	.	.	.	.	.	.	.
chr17	41487398	41487398	ST88-14	KRT36	G	A	exonic	nonsynonymous_SNV	1	rs201168056	chr17:41487398_G/A	KRT36:NM_003771:exon5:c.C940T:p.R314C	.	6.371e-05	0.0012	0.857142857142857	.	.	.	.	.	T	P	P	D	D	D	M	Uncertain_significance
chr17	50168409	50168409	ST88-14	SGCA	C	A	exonic	nonsynonymous_SNV	0.377049180327869	rs35130237	chr17:50168409_C/A	SGCA:NM_000023:exon5:c.C421A:p.R141S,SGCA:NM_001135697:exon5:c.C421A:p.R141S	.	0.0004	0.0035	0.285714285714286	194779	Limb-girdle_muscular_dystrophy,_type_2D|not_specified|not_provided	MedGen:C2936332,OMIM:608099,Orphanet:ORPHA62|MedGen:CN169374|MedGen:CN517202	criteria_provided,_conflicting_interpretations	Conflicting_interpretations_of_pathogenicity	T	P	B	N	D	N	L	Uncertain_significance
chr18	49912148	49912148	ST88-14	MYO5B	G	A	exonic	nonsynonymous_SNV	1	rs771897253	chr18:49912148_G/A	MYO5B:NM_001080467:exon18:c.C2116T:p.R706W	.	.	.	1	.	.	.	.	.	D	D	D	D	D	D	H	Uncertain_significance
chr18	74447220	74447220	ST88-14	DIPK1C	C	A	exonic	stopgain	1	.	chr18:74447220_C/A	DIPK1C:NM_001044369:exon2:c.G262T:p.E88X	.	.	.	1	.	.	.	.	.	.	.	.	.	.	A	.	Uncertain_significance
chr19	2076895	2076895	ST88-14	MOB3A	C	A	exonic	nonsynonymous_SNV	1	.	chr19:2076895_C/A	MOB3A:NM_130807:exon4:c.G540T:p.E180D	.	.	.	1	.	.	.	.	.	D	D	D	D	.	D	M	.
chr19	8605046	8605046	ST88-14	ADAMTS10	C	G	exonic	nonsynonymous_SNV	1	rs7255721	chr19:8605046_C/G	ADAMTS10:NM_030957:exon4:c.G401C:p.S134T	.	.	.	NA	.	.	.	.	.	.	.	.	.	.	.	.	Uncertain_significance
chr19	8698550	8698550	ST88-14	ACTL9	G	C	exonic	nonsynonymous_SNV	1	rs10410943	chr19:8698550_G/C	ACTL9:NM_178525:exon1:c.C152G:p.A51G	.	.	.	NA	.	.	.	.	.	.	.	.	.	.	.	.	Uncertain_significance
chr19	41967684	41967684	ST88-14	ATP1A3	C	A	exonic	nonsynonymous_SNV	0.271186440677966	.	chr19:41967684_C/A	ATP1A3:NM_001256213:exon21:c.G2932T:p.A978S,ATP1A3:NM_001256214:exon21:c.G2938T:p.A980S,ATP1A3:NM_152296:exon21:c.G2899T:p.A967S	.	.	.	0.571428571428571	.	.	.	.	.	D	B	B	N	D	D	M	Likely_pathogenic
chr19	51768878	51768878	ST88-14	FPR2	T	C	exonic	nonsynonymous_SNV	0.488372093023256	rs74602258	chr19:51768878_T/C	FPR2:NM_001005738:exon2:c.T220C:p.F74L,FPR2:NM_001462:exon2:c.T220C:p.F74L	.	0.0046	0.0046	0.714285714285714	.	.	.	.	.	D	P	P	U	T	D	M	Uncertain_significance
chr19	54735264	54735264	ST88-14	KIR3DL3	A	T	exonic	nonsynonymous_SNV	0.422222222222222	rs602444	chr19:54735264_A/T	KIR3DL3:NM_153443:exon6:c.A961T:p.N321Y	.	.	.	NA	.	.	.	.	.	.	.	.	.	.	.	.	Uncertain_significance
chr19	54832784	54832784	ST88-14	KIR2DS4	T	G	exonic	nonsynonymous_SNV	0.391304347826087	rs1130476	chr19:54832784_T/G	KIR2DS4:NM_001281971:exon1:c.T20G:p.I7S,KIR2DS4:NM_001281972:exon1:c.T20G:p.I7S	.	.	.	NA	.	.	.	.	.	.	.	.	.	.	.	.	Uncertain_significance
chr19	54835110	54835110	ST88-14	KIR2DS4	G	T	exonic	nonsynonymous_SNV	0.416666666666667	rs1130478	chr19:54835110_G/T	KIR2DS4:NM_001281971:exon2:c.G66T:p.Q22H,KIR2DS4:NM_001281972:exon2:c.G66T:p.Q22H	.	.	.	NA	.	.	.	.	.	.	.	.	.	.	.	.	Uncertain_significance
chr21	33794369	33794369	ST88-14	ITSN1	A	G	exonic	nonsynonymous_SNV	0.305555555555556	.	chr21:33794369_A/G		.	.	.	0.857142857142857	.	.	.	.	.	D	D	D	D	T	D	M	Uncertain_significance
chr21	45504510	45504529	ST88-14	COL18A1	CCGGCCCCCCAGGCCCCCCA	CA	exonic	nonframeshift_deletion	1	.	chr21:45504510_CCGGCCCCCCAGGCCCCCCA/CA	COL18A1:NM_030582:exon33:c.3362_3370del:p.P1124_P1126del,COL18A1:NM_130444:exon33:c.4067_4075del:p.P1359_P1361del,COL18A1:NM_130445:exon34:c.2822_2830del:p.P944_P946del	.	.	.	NA	.	.	.	.	.	.	.	.	.	.	.	.	.
chr22	21923433	21923433	ST88-14	PPM1F	C	T	exonic	nonsynonymous_SNV	1	.	chr22:21923433_C/T	PPM1F:NM_014634:exon8:c.G1024A:p.D342N	.	.	.	0.857142857142857	.	.	.	.	.	D	D	D	D	T	D	M	Uncertain_significance
chr22	50283705	50283705	ST88-14	PLXNB2	T	G	exonic	nonsynonymous_SNV	1	.	chr22:50283705_T/G	PLXNB2:NM_012401:exon15:c.A2467C:p.I823L	.	.	.	0.714285714285714	.	.	.	.	.	D	D	D	N	T	D	M	.
chrX	315246	315246	ST88-14	GTPBP6	T	G	exonic	nonsynonymous_SNV	0.464285714285714	.	chrX:315246_T/G	GTPBP6:NM_012227:exon3:c.A541C:p.M181L	.	.	.	NA	.	.	.	.	.	.	.	.	.	.	.	.	Uncertain_significance
chrX	318607	318607	ST88-14	GTPBP6	C	G	exonic	nonsynonymous_SNV	0.5	.	chrX:318607_C/G	GTPBP6:NM_012227:exon1:c.G181C:p.G61R	.	.	.	NA	.	.	.	.	.	.	.	.	.	.	.	.	Uncertain_significance
chrX	1193297	1193297	ST88-14	CRLF2	T	C	exonic	nonsynonymous_SNV	0.37037037037037	.	chrX:1193297_T/C	CRLF2:NM_001012288:exon6:c.A437G:p.K146R,CRLF2:NM_022148:exon7:c.A773G:p.K258R	.	.	.	NA	.	.	.	.	.	.	.	.	.	.	.	.	Uncertain_significance
chrX	15587851	15587851	ST88-14	ACE2	G	A	exonic	nonsynonymous_SNV	0.157894736842105	.	chrX:15587851_G/A	ACE2:NM_001371415:exon6:c.C704T:p.P235L,ACE2:NM_021804:exon7:c.C704T:p.P235L	.	.	.	0.857142857142857	.	.	.	.	.	D	D	D	D	T	D	H	Uncertain_significance
chrX	27821947	27821947	ST88-14	MAGEB10	A	AG	exonic	frameshift_insertion	0.333333333333333	.	chrX:27821947_A/AG	MAGEB10:NM_182506:exon3:c.641_642insG:p.N214Kfs*7	.	.	.	NA	.	.	.	.	.	.	.	.	.	.	.	.	.
chrX	84468584	84468584	ST88-14	HDX	T	C	exonic	nonsynonymous_SNV	1	.	chrX:84468584_T/C	HDX:NM_001177478:exon3:c.A965G:p.H322R,HDX:NM_144657:exon3:c.A1139G:p.H380R,HDX:NM_001177479:exon4:c.A1139G:p.H380R	.	.	.	0.714285714285714	.	.	.	.	.	D	D	D	D	T	D	L	Uncertain_significance
chrX	152135086	152135086	ST88-14	MAGEA10	C	A	exonic	nonsynonymous_SNV	0.285714285714286	.	chrX:152135086_C/A	MAGEA10:NM_021048:exon4:c.G535T:p.A179S,MAGEA10:NM_001011543:exon5:c.G535T:p.A179S,MAGEA10:NM_001251828:exon5:c.G535T:p.A179S	.	.	.	0.714285714285714	.	.	.	.	.	D	D	D	D	T	N	M	Uncertain_significance
chrX	152728157	152728157	ST88-14	CSAG1	G	C	exonic	stopgain	1	rs1894360	chrX:152728157_G/C	CSAG1:NM_001102576:exon3:c.C84G:p.Y28X,CSAG1:NM_153478:exon4:c.C84G:p.Y28X	.	.	.	NA	.	.	.	.	.	.	.	.	.	.	.	.	Uncertain_significance

## Sheet: NF90-8
# Supplementary Table 2: NF90-8 cell line variants with a potential impact on protein function, Related to Figure 4
chr	start	end	Sample	Gene.refGene	REF	ALT	Func.refGene	ExonicFunc.refGene	VAF	avsnp150	Variant	AAChange.refGene	GeneDetail.refGene	AF	AF_popmax	prop_pathogenic_pred	CLNALLELEID	CLNDN	CLNDISDB	CLNREVSTAT	CLNSIG	SIFT_pred	Polyphen2_HDIV_pred	Polyphen2_HVAR_pred	LRT_pred	FATHMM_pred	MutationTaster_pred	MutationAssessor_pred	InterVar_automated
chr1	26282320	26282344	90-8TL	UBXN11	TCCAGGACAGGGACTGGGGCCGGGA	T	exonic	nonframeshift_deletion	0.96969696969697	.	chr1:26282320_TCCAGGACAGGGACTGGGGCCGGGA/T	UBXN11:NM_001077262:exon11:c.1158_1181del:p.G388_P395del,UBXN11:NM_145345:exon15:c.1419_1442del:p.G475_P482del,UBXN11:NM_183008:exon16:c.1518_1541del:p.G508_P515del	.	0.0027	0.0035	NA	.	.	.	.	.	.	.	.	.	.	.	.	.
chr1	26889877	26889877	90-8TL	GPN2	G	A	exonic	nonsynonymous_SNV	1	.	chr1:26889877_G/A	GPN2:NM_018066:exon1:c.C220T:p.R74C	.	.	.	0.714285714285714	.	.	.	.	.	D	P	P	N	T	D	M	Uncertain_significance
chr1	144435174	144435174	90-8TL	NBPF15	C	T	exonic	nonsynonymous_SNV	0.39622641509434	rs201553147	chr1:144435174_C/T	NBPF15:NM_173638:exon9:c.G709A:p.D237N,NBPF15:NM_001170755:exon12:c.G709A:p.D237N	.	.	.	NA	.	.	.	.	.	.	.	.	.	.	.	.	.
chr1	145898994	145898994	90-8TL	ITGA10	C	T	exonic	nonsynonymous_SNV	0.611940298507463	rs2274616	chr1:145898994_C/T	ITGA10:NM_001303041:exon13:c.G1745A:p.R582Q,ITGA10:NM_001303040:exon14:c.G1781A:p.R594Q,ITGA10:NM_003637:exon17:c.G2174A:p.R725Q	.	.	.	NA	.	.	.	.	.	.	.	.	.	.	.	.	.
chr1	146126370	146126370	90-8TL	NBPF10	A	T	exonic	nonsynonymous_SNV	0.549019607843137	.	chr1:146126370_A/T	NBPF10:NM_001039703:exon14:c.T1892A:p.V631D,NBPF10:NM_001302371:exon14:c.T1892A:p.V631D	.	.	.	NA	.	.	.	.	.	.	.	.	.	.	.	.	.
chr1	148972321	148972321	90-8TL	PDE4DIP	C	T	exonic	nonsynonymous_SNV	1	rs1628172	chr1:148972321_C/T		.	.	.	NA	.	.	.	.	.	.	.	.	.	.	.	.	Uncertain_significance
chr1	149071644	149071644	90-8TL	NBPF9	T	C	exonic	nonsynonymous_SNV	1	.	chr1:149071644_T/C	NBPF9:NM_001037675:exon10:c.A1339G:p.I447V,NBPF9:NM_001277444:exon10:c.A1339G:p.I447V	.	.	.	NA	.	.	.	.	.	.	.	.	.	.	.	.	Uncertain_significance
chr1	149390858	149390858	90-8TL	NOTCH2NLC	G	T	exonic	nonsynonymous_SNV	0.454545454545455	.	chr1:149390858_G/T	NOTCH2NLC:NM_001364013:exon1:c.G71T:p.R24L	.	.	.	NA	.	.	.	.	.	.	.	.	.	.	.	.	.
chr1	149554508	149554508	90-8TL	NBPF19	C	G	exonic	nonsynonymous_SNV	0.4375	.	chr1:149554508_C/G	NBPF19:NM_001351365:exon93:c.C11302G:p.L3768V	.	.	.	0.75	.	.	.	.	.	.	D	P	.	.	N	M	Uncertain_significance
chr1	152709204	152709204	90-8TL	LCE4A	C	CAGCCCTGGGGGCTGCTGT	exonic	nonframeshift_insertion	1	.	chr1:152709204_C/CAGCCCTGGGGGCTGCTGT	LCE4A:NM_178356:exon1:c.129_130insAGCCCTGGGGGCTGCTGT:p.S44_S45insPGGCCS	.	.	.	NA	.	.	.	.	.	.	.	.	.	.	.	.	.
chr1	154959406	154959427	90-8TL	PYGO2	CATGGTGGGTGAGATCATGGGA	C	exonic	nonframeshift_deletion	0.509433962264151	.	chr1:154959406_CATGGTGGGTGAGATCATGGGA/C	PYGO2:NM_138300:exon3:c.573_593del:p.P192_M198del	.	.	.	NA	.	.	.	.	.	.	.	.	.	.	.	.	.
chr1	154959776	154959776	90-8TL	PYGO2	G	A	exonic	nonsynonymous_SNV	0.36	.	chr1:154959776_G/A	PYGO2:NM_138300:exon3:c.C224T:p.S75F	.	.	.	0.714285714285714	.	.	.	.	.	D	D	P	D	T	D	L	Uncertain_significance
chr2	46480669	46480669	90-8TL	TMEM247	C	G	exonic	nonsynonymous_SNV	0.28	rs74318890	chr2:46480669_C/G	TMEM247:NM_001145051:exon2:c.C382G:p.Q128E	.	.	.	0.8	.	.	.	.	.	D	D	D	N	.	.	M	Uncertain_significance
chr2	196433390	196433390	90-8TL	HECW2	C	CA	exonic	frameshift_insertion	0.44	.	chr2:196433390_C/CA	HECW2:NM_001348768:exon2:c.33dupT:p.V12Cfs*45,HECW2:NM_020760:exon2:c.33dupT:p.V12Cfs*45	.	.	.	NA	.	.	.	.	.	.	.	.	.	.	.	.	.
chr2	200490234	200490234	90-8TL	KCTD18	G	A	exonic	nonsynonymous_SNV	0.423076923076923	.	chr2:200490234_G/A	KCTD18:NM_001321547:exon7:c.C1147T:p.P383S,KCTD18:NM_001321548:exon7:c.C520T:p.P174S,KCTD18:NM_001321550:exon7:c.C520T:p.P174S,KCTD18:NM_152387:exon7:c.C1147T:p.P383S	.	.	.	0.714285714285714	.	.	.	.	.	T	D	D	D	T	D	M	Uncertain_significance
chr2	218828546	218828546	90-8TL	PRKAG3	A	G	exonic	nonsynonymous_SNV	0.512820512820513	.	chr2:218828546_A/G	PRKAG3:NM_017431:exon5:c.T688C:p.W230R	.	.	.	1	.	.	.	.	.	D	D	D	D	D	D	H	.
chr3	51988821	51988821	90-8TL	ABHD14A-ACY1\x3bACY1	C	T	exonic	nonsynonymous_SNV	1	rs121912698	chr3:51988821_C/T	ACY1:NM_001198896:exon12:c.C841T:p.R281C,ACY1:NM_001198897:exon12:c.C862T:p.R288C,ACY1:NM_001198898:exon13:c.C952T:p.R318C,ACY1:NM_000666:exon14:c.C1057T:p.R353C,ACY1:NM_001198895:exon14:c.C1057T:p.R353C,ABHD14A-ACY1:NM_001316331:exon16:c.C1327T:p.R443C	.	0.0030	0.0048	0.857142857142857	33149	Aminoacylase_1_deficiency|not_provided	MedGen:C1835922,OMIM:609924,Orphanet:ORPHA137754|MedGen:CN517202	criteria_provided,_conflicting_interpretations	Conflicting_interpretations_of_pathogenicity	D	D	D	D	T	A	H	Uncertain_significance
chr3	57375913	57375919	90-8TL	DNAH12	CGCCAGT	C	exonic	nonframeshift_deletion	1	.	chr3:57375913_CGCCAGT/C	DNAH12:NM_001366028:exon54:c.8512_8517del:p.T2838_G2839del	.	.	.	NA	.	.	.	.	.	.	.	.	.	.	.	.	.
chr3	112078880	112078880	90-8TL	TMPRSS7	T	A	splicing	.	1	.	chr3:112078880_T/A	.	NM_001042575:exon15:c.1983+2T>A\x3bNM_001366279:exon15:c.1950+2T>A	.	.	1	.	.	.	.	.	.	.	.	.	.	D	.	.
chr3	115676067	115676067	90-8TL	GAP43	G	A	exonic	nonsynonymous_SNV	0.142857142857143	.	chr3:115676067_G/A	GAP43:NM_002045:exon2:c.G85A:p.D29N,GAP43:NM_001130064:exon3:c.G193A:p.D65N	.	.	.	0.857142857142857	.	.	.	.	.	D	D	D	D	T	D	M	Uncertain_significance
chr3	170084745	170084745	90-8TL	GPR160	T	C	exonic	nonsynonymous_SNV	1	.	chr3:170084745_T/C	GPR160:NM_014373:exon4:c.T773C:p.L258P	.	.	.	1	.	.	.	.	.	D	D	D	D	.	D	M	Uncertain_significance
chr3	183775955	183775961	90-8TL	YEATS2	CGGAGGA	CGGA	exonic	nonframeshift_deletion	1	.	chr3:183775955_CGGAGGA/CGGA	YEATS2:NM_001351369:exon18:c.2413_2415del:p.G814del,YEATS2:NM_001351370:exon18:c.2416_2418del:p.G815del,YEATS2:NM_001351371:exon18:c.2413_2415del:p.G814del,YEATS2:NM_018023:exon18:c.2413_2415del:p.G814del	.	.	.	NA	.	.	.	.	.	.	.	.	.	.	.	.	.
chr3	186572190	186572190	90-8TL	DNAJB11	A	G	exonic	nonsynonymous_SNV	0.681818181818182	.	chr3:186572190_A/G	DNAJB11:NM_016306:exon2:c.A164G:p.D55G	.	.	.	1	.	.	.	.	.	D	D	D	D	D	D	H	Uncertain_significance
chr4	1406310	1406310	90-8TL	NKX1-1	G	T	exonic	nonsynonymous_SNV	0.391304347826087	.	chr4:1406310_G/T	NKX1-1:NM_001290079:exon1:c.C133A:p.P45T	.	0.0007	0.0013	1	.	.	.	.	.	D	.	.	.	D	.	.	.
chr4	44650040	44650040	90-8TL	YIPF7	G	T	exonic	nonsynonymous_SNV	0.414634146341463	.	chr4:44650040_G/T	YIPF7:NM_182592:exon2:c.C133A:p.Q45K	.	.	.	0.857142857142857	.	.	.	.	.	D	D	D	D	T	D	M	Uncertain_significance
chr5	67142238	67142238	90-8TL	MAST4	G	C	splicing	.	0.673469387755102	.	chr5:67142238_G/C	.	NM_001164664:exon20:c.2617+1G>C\x3bNM_015183:exon19:c.2050+1G>C\x3bNM_001290226:exon18:c.1999+1G>C\x3bNM_001290227:exon18:c.2035+1G>C\x3bNM_001297651:exon17:c.2035+1G>C	.	.	1	.	.	.	.	.	.	.	.	.	.	D	.	.
chr5	95682836	95682836	90-8TL	SPATA9	C	T	exonic	nonsynonymous_SNV	0.142857142857143	.	chr5:95682836_C/T	SPATA9:NM_031952:exon1:c.G19A:p.G7R	.	.	.	0.714285714285714	.	.	.	.	.	D	D	D	D	T	D	L	Uncertain_significance
chr5	141184133	141184133	90-8TL	PCDHB16	A	G	exonic	nonsynonymous_SNV	1	rs17844651	chr5:141184133_A/G	PCDHB16:NM_020957:exon1:c.A1574G:p.Q525R	.	.	.	NA	.	.	.	.	.	.	.	.	.	.	.	.	Uncertain_significance
chr6	41070093	41070093	90-8TL	OARD1	G	A	exonic	stopgain	0.305084745762712	rs144679838	chr6:41070093_G/A		.	0.0020	0.0025	1	.	.	.	.	.	.	.	.	D	.	A	.	Uncertain_significance
chr6	43046583	43046583	90-8TL	CUL7	C	T	exonic	nonsynonymous_SNV	0.346938775510204	rs200040003	chr6:43046583_C/T	CUL7:NM_001168370:exon11:c.G2668A:p.E890K,CUL7:NM_014780:exon11:c.G2416A:p.E806K	.	0.0003	0.0012	0.714285714285714	189014	not_provided	MedGen:CN517202	criteria_provided,_single_submitter	Likely_pathogenic	D	D	D	D	T	D	L	Uncertain_significance
chr6	142753451	142753451	90-8TL	HIVEP2	T	G	exonic	nonsynonymous_SNV	0.318181818181818	.	chr6:142753451_T/G	HIVEP2:NM_006734:exon10:c.A6997C:p.I2333L	.	.	.	0.857142857142857	.	.	.	.	.	D	D	D	D	T	D	M	Uncertain_significance
chr7	33383786	33383786	90-8TL	BBS9	C	T	exonic	nonsynonymous_SNV	0.603448275862069	rs771777721	chr7:33383786_C/T		.	.	.	0.714285714285714	306191	Bardet-Biedl_syndrome	MedGen:C0752166,Orphanet:ORPHA110,SNOMED_CT:5619004	criteria_provided,_single_submitter	Uncertain_significance	D	P	B	D	T	D	M	Uncertain_significance
chr7	73704186	73704186	90-8TL	STX1A	T	C	exonic	nonsynonymous_SNV	1	.	chr7:73704186_T/C	STX1A:NM_001165903:exon6:c.A428G:p.E143G,STX1A:NM_004603:exon6:c.A428G:p.E143G	.	.	.	0.714285714285714	.	.	.	.	.	D	P	B	D	T	D	M	Uncertain_significance
chr8	120516097	120516097	90-8TL	MTBP	C	A	exonic	nonsynonymous_SNV	0.386363636363636	.	chr8:120516097_C/A	MTBP:NM_022045:exon18:c.C2152A:p.P718T	.	.	.	1	.	.	.	.	.	D	D	P	D	.	D	M	Uncertain_significance
chr8	130783730	130783730	90-8TL	ADCY8	T	A	exonic	nonsynonymous_SNV	0.27536231884058	.	chr8:130783730_T/A	ADCY8:NM_001115:exon17:c.A3229T:p.I1077F	.	.	.	0.714285714285714	.	.	.	.	.	D	P	P	D	T	D	L	Uncertain_significance
chr9	5920406	5920411	90-8TL	KIAA2026	CGACTA	C	exonic	frameshift_deletion	1	.	chr9:5920406_CGACTA/C	KIAA2026:NM_001017969:exon8:c.5585_5589del:p.L1862Rfs*6	.	.	.	NA	.	.	.	.	.	.	.	.	.	.	.	.	.
chr9	34372875	34372875	90-8TL	MYORG	G	C	exonic	stopgain	1	rs4879782	chr9:34372875_G/C	MYORG:NM_020702:exon2:c.C69G:p.Y23X	.	.	.	NA	.	.	.	.	.	.	.	.	.	.	.	.	Uncertain_significance
chr9	35906586	35906586	90-8TL	HRCT1	T	TCCA	exonic	nonframeshift_insertion	0.636363636363636	.	chr9:35906586_T/TCCA	HRCT1:NM_001039792:exon1:c.299_300insCCA:p.H105_P106insH	.	.	.	NA	.	.	.	.	.	.	.	.	.	.	.	.	.
chr9	41991703	41991703	90-8TL	CNTNAP3B	G	T	exonic	nonsynonymous_SNV	0.5	rs62555055	chr9:41991703_G/T	CNTNAP3B:NM_001201380:exon8:c.C1240A:p.R414S	.	.	.	NA	.	.	.	.	.	.	.	.	.	.	.	.	Uncertain_significance
chr9	41991721	41991721	90-8TL	CNTNAP3B	G	A	exonic	nonsynonymous_SNV	0.514285714285714	rs3739623	chr9:41991721_G/A	CNTNAP3B:NM_001201380:exon8:c.C1222T:p.L408F	.	.	.	NA	.	.	.	.	.	.	.	.	.	.	.	.	.
chr9	75077186	75077186	90-8TL	NMRK1	C	A	exonic	nonsynonymous_SNV	0.372093023255814	.	chr9:75077186_C/A	NMRK1:NM_001127603:exon4:c.G142T:p.D48Y,NMRK1:NM_017881:exon4:c.G142T:p.D48Y,NMRK1:NM_001330678:exon5:c.G154T:p.D52Y,NMRK1:NM_001330679:exon5:c.G154T:p.D52Y	.	.	.	0.857142857142857	.	.	.	.	.	D	D	D	D	T	D	H	.
chr10	45826273	45826273	90-8TL	AGAP4	C	A	exonic	nonsynonymous_SNV	0.615384615384615	.	chr10:45826273_C/A	AGAP4:NM_133446:exon7:c.G1634T:p.R545L,AGAP4:NM_001276343:exon8:c.G1703T:p.R568L,AGAP4:NM_001291379:exon10:c.G1379T:p.R460L	.	4.786e-05	1	0.857142857142857	.	.	.	.	.	D	P	P	D	T	D	M	Uncertain_significance
chr10	47368085	47368085	90-8TL	ZNF488	G	A	exonic	nonsynonymous_SNV	0.361702127659574	rs3814160	chr10:47368085_G/A	ZNF488:NM_153034:exon2:c.C745T:p.P249S,ZNF488:NM_001346933:exon3:c.C745T:p.P249S,ZNF488:NM_001346934:exon3:c.C745T:p.P249S,ZNF488:NM_001346935:exon3:c.C745T:p.P249S,ZNF488:NM_001346936:exon3:c.C745T:p.P249S,ZNF488:NM_001346932:exon4:c.C745T:p.P249S	.	.	.	NA	.	.	.	.	.	.	.	.	.	.	.	.	Uncertain_significance
chr10	47368615	47368615	90-8TL	ZNF488	G	A	exonic	nonsynonymous_SNV	0.318181818181818	rs35618062	chr10:47368615_G/A	ZNF488:NM_153034:exon2:c.C215T:p.A72V,ZNF488:NM_001346933:exon3:c.C215T:p.A72V,ZNF488:NM_001346934:exon3:c.C215T:p.A72V,ZNF488:NM_001346935:exon3:c.C215T:p.A72V,ZNF488:NM_001346936:exon3:c.C215T:p.A72V,ZNF488:NM_001346932:exon4:c.C215T:p.A72V	.	.	.	NA	.	.	.	.	.	.	.	.	.	.	.	.	.
chr10	122833767	122833767	90-8TL	CUZD1	C	T	exonic	nonsynonymous_SNV	0.142857142857143	.	chr10:122833767_C/T	CUZD1:NM_022034:exon8:c.G1556A:p.R519K	.	.	.	0.857142857142857	.	.	.	.	.	D	D	D	D	T	D	M	Uncertain_significance
chr10	124044601	124044601	90-8TL	CHST15	A	T	exonic	nonsynonymous_SNV	0.318181818181818	.	chr10:124044601_A/T	CHST15:NM_001270764:exon3:c.T865A:p.W289R,CHST15:NM_001270765:exon3:c.T865A:p.W289R,CHST15:NM_014863:exon3:c.T865A:p.W289R,CHST15:NM_015892:exon3:c.T865A:p.W289R	.	.	.	0.857142857142857	.	.	.	.	.	D	D	D	D	T	D	M	Uncertain_significance
chr11	89968879	89968880	90-8TL	TRIM64	AG	A	exonic	frameshift_deletion	1	.	chr11:89968879_AG/A	TRIM64:NM_001136486:exon1:c.377delG:p.S126Tfs*3	.	0.0026	0.0071	NA	.	.	.	.	.	.	.	.	.	.	.	.	.
chr11	96092210	96092222	90-8TL	MAML2	TTGCTGCTGCTGC	TTGC	exonic	nonframeshift_deletion	1	.	chr11:96092210_TTGCTGCTGCTGC/TTGC	MAML2:NM_032427:exon2:c.1809_1817del:p.Q619_Q621del	.	.	.	NA	.	.	.	.	.	.	.	.	.	.	.	.	.
chr11	108541766	108541766	90-8TL	EXPH5	T	C	exonic	nonsynonymous_SNV	0.166666666666667	.	chr11:108541766_T/C	EXPH5:NM_015065:exon2:c.A166G:p.T56A,EXPH5:NM_001308019:exon3:c.A145G:p.T49A	.	.	.	0.714285714285714	.	.	.	.	.	D	D	D	D	T	D	L	Uncertain_significance
chr12	54576638	54576638	90-8TL	PDE1B	C	T	exonic	nonsynonymous_SNV	0.238095238095238	rs764032346	chr12:54576638_C/T	PDE1B:NM_001315535:exon11:c.C832T:p.R278C,PDE1B:NM_001165975:exon13:c.C1384T:p.R462C,PDE1B:NM_001288769:exon13:c.C1321T:p.R441C,PDE1B:NM_001315534:exon13:c.C1033T:p.R345C,PDE1B:NM_000924:exon14:c.C1444T:p.R482C,PDE1B:NM_001288768:exon14:c.C1033T:p.R345C	.	.	.	0.714285714285714	.	.	.	.	.	D	D	D	D	T	D	L	Uncertain_significance
chr12	56322464	56322464	90-8TL	PAN2	A	T	exonic	nonsynonymous_SNV	1	.	chr12:56322464_A/T	PAN2:NM_001127460:exon19:c.T2668A:p.W890R,PAN2:NM_001166279:exon19:c.T2665A:p.W889R,PAN2:NM_014871:exon19:c.T2656A:p.W886R	.	.	.	0.857142857142857	.	.	.	.	.	D	D	D	D	T	D	M	.
chr12	103993455	103993455	90-8TL	GLT8D2	T	C	exonic	nonsynonymous_SNV	1	rs145520946	chr12:103993455_T/C	GLT8D2:NM_001316967:exon10:c.A817G:p.M273V,GLT8D2:NM_031302:exon11:c.A817G:p.M273V	.	0.0057	0.0092	0.714285714285714	.	.	.	.	.	T	D	D	D	T	D	M	Uncertain_significance
chr13	78601731	78601731	90-8TL	POU4F1	A	G	exonic	nonsynonymous_SNV	0.333333333333333	.	chr13:78601731_A/G	POU4F1:NM_006237:exon2:c.T944C:p.L315P	.	.	.	1	.	.	.	.	.	D	D	P	D	D	D	M	Uncertain_significance
chr14	64771032	64771032	90-8TL	SPTB	G	A	exonic	nonsynonymous_SNV	0.276595744680851	rs148337824	chr14:64771032_G/A	SPTB:NM_001024858:exon26:c.C5651T:p.A1884V,SPTB:NM_001355436:exon27:c.C5651T:p.A1884V,SPTB:NM_001355437:exon27:c.C5651T:p.A1884V	.	0.0023	0.0039	0.857142857142857	264543	not_specified	MedGen:CN169374	criteria_provided,_single_submitter	Uncertain_significance	D	D	P	D	T	D	M	Uncertain_significance
chr14	92071010	92071010	90-8TL	ATXN3	C	CCTGCTGCTGCTGCTGCTGCTGCTG	exonic	nonframeshift_insertion	0.733333333333333	.	chr14:92071010_C/CCTGCTGCTGCTGCTGCTGCTGCTG		.	.	.	NA	.	.	.	.	.	.	.	.	.	.	.	.	.
chr15	51576183	51576183	90-8TL	DMXL2	T	TAAAAAAAAAAAAA	splicing	.	0.62962962962963	.	chr15:51576183_T/TAAAAAAAAAAAAA	.	NM_015263:exon2:c.88-2->TTTTTTTTTTTTT\x3bNM_001174117:exon2:c.88-2->TTTTTTTTTTTTT\x3bNM_001174116:exon2:c.88-2->TTTTTTTTTTTTT	.	.	NA	.	.	.	.	.	.	.	.	.	.	.	.	.
chr15	85244644	85244644	90-8TL	GOLGA6L3	G	T	exonic	nonsynonymous_SNV	0.230769230769231	.	chr15:85244644_G/T	GOLGA6L3:NM_001310153:exon6:c.G654T:p.Q218H	.	6.869e-05	0.0014	NA	.	.	.	.	.	.	.	.	.	.	.	.	Uncertain_significance
chr16	53956733	53956733	90-8TL	FTO	G	C	exonic	nonsynonymous_SNV	125	.	chr16:53956733_G/C	FTO:NM_001363896:exon8:c.G1290C:p.W430C,FTO:NM_001363988:exon9:c.G1415C:p.G472A	.	.	.	NA	.	.	.	.	.	.	.	.	.	.	.	.	.
chr16	70468868	70468868	90-8TL	FCSK	T	A	exonic	nonsynonymous_SNV	1	rs201690930	chr16:70468868_T/A	FCSK:NM_145059:exon9:c.T683A:p.F228Y	.	0.0035	0.0046	0.857142857142857	.	.	.	.	.	D	D	D	D	T	D	M	Uncertain_significance
chr17	7676381	7676381	90-8TL	TP53	C	T	splicing	.	1	.	chr17:7676381_C/T	.		.	.	1	.	.	.	.	.	.	.	.	.	.	D	.	.
chr17	9771541	9771541	90-8TL	DHRS7C	C	T	exonic	nonsynonymous_SNV	0.509433962264151	rs199841658	chr17:9771541_C/T	DHRS7C:NM_001105571:exon6:c.G883A:p.A295T,DHRS7C:NM_001220493:exon6:c.G886A:p.A296T	.	0.0009	0.0014	0.714285714285714	.	.	.	.	.	T	D	D	D	T	D	M	Uncertain_significance
chr17	10512902	10512902	90-8TL	MYH1	T	TA	exonic	frameshift_insertion	1	rs545765873	chr17:10512902_T/TA	MYH1:NM_005963:exon10:c.868dupT:p.Y290Lfs*6	.	0.0009	0.0012	NA	.	.	.	.	.	.	.	.	.	.	.	.	.
chr17	21703340	21703340	90-8TL	KCNJ18	C	T	exonic	nonsynonymous_SNV	0.24	.	chr17:21703340_C/T	KCNJ18:NM_001194958:exon3:c.C554T:p.A185V	.	.	.	0.857142857142857	.	.	.	.	.	D	D	B	D	D	D	M	Uncertain_significance
chr17	31235950	31235957	90-8TL	NF1	GGATCCTT	G	exonic	frameshift_deletion	1	.	chr17:31235950_GGATCCTT/G	NF1:NM_000267:exon29:c.3904_3910del:p.D1302Yfs*5,NF1:NM_001042492:exon29:c.3904_3910del:p.D1302Yfs*5	.	.	.	NA	.	.	.	.	.	.	.	.	.	.	.	.	.
chr17	31993330	31993330	90-8TL	SUZ12	T	A	exonic	stopgain	1	.	chr17:31993330_T/A	SUZ12:NM_001321207:exon10:c.T1221A:p.Y407X,SUZ12:NM_015355:exon11:c.T1290A:p.Y430X	.	.	.	1	.	.	.	.	.	.	.	.	D	.	A	.	Likely_pathogenic
chr17	39727923	39727923	90-8TL	ERBB2	C	A	exonic	nonsynonymous_SNV	0.76271186440678	rs55943169	chr17:39727923_C/A	ERBB2:NM_004448:exon27:c.C3647A:p.A1216D,ERBB2:NM_001005862:exon30:c.C3557A:p.A1186D,ERBB2:NM_001289936:exon31:c.C3602A:p.A1201D	.	0.0063	7	0.666666666666667	137823	not_specified	MedGen:CN169374	no_assertion_provided	not_provided	D	B	B	.	D	D	M	Uncertain_significance
chr17	43016519	43016519	90-8TL	VAT1	G	A	exonic	nonsynonymous_SNV	0.354166666666667	.	chr17:43016519_G/A	VAT1:NM_006373:exon5:c.C886T:p.R296W	.	.	.	0.857142857142857	.	.	.	.	.	D	D	D	D	T	D	M	Uncertain_significance
chr17	43884083	43884083	90-8TL	MPP2	C	T	splicing	.	0.707692307692308	rs231518	chr17:43884083_C/T	.	NM_001278372:exon4:c.222+1G>A	.	.	NA	.	.	.	.	.	.	.	.	.	.	.	.	.
chr17	49973193	49973193	90-8TL	DLX4	G	C	exonic	nonsynonymous_SNV	0.628571428571429	rs151318731	chr17:49973193_G/C	DLX4:NM_001934:exon1:c.G188C:p.R63P,DLX4:NM_138281:exon2:c.G404C:p.R135P	.	0.0028	0.0042	1	.	.	.	.	.	D	D	D	.	D	D	M	Uncertain_significance
chr17	50999702	50999702	90-8TL	SPAG9	A	C	exonic	nonsynonymous_SNV	0.553191489361702	.	chr17:50999702_A/C	SPAG9:NM_001251971:exon10:c.T1152G:p.N384K,SPAG9:NM_001130527:exon13:c.T1581G:p.N527K,SPAG9:NM_003971:exon13:c.T1581G:p.N527K,SPAG9:NM_001130528:exon14:c.T1623G:p.N541K	.	.	.	0.714285714285714	.	.	.	.	.	T	D	D	D	T	D	M	.
chr17	81647906	81647906	90-8TL	TSPAN10	T	TTAAC	exonic	stopgain	1	.	chr17:81647906_T/TTAAC	TSPAN10:NM_031945:exon3:c.680_681insTAAC:p.C229*,TSPAN10:NM_001290212:exon4:c.794_795insTAAC:p.C267*	.	.	.	NA	.	.	.	.	.	.	.	.	.	.	.	.	.
chr18	712349	712367	90-8TL	ENOSF1	GCCGCGCGTACCATGGCGT	G	exonic	frameshift_deletion	0.894736842105263	.	chr18:712349_GCCGCGCGTACCATGGCGT/G	ENOSF1:NM_001354067:exon1:c.221_228del:p.D74Afs*5,ENOSF1:NM_001354068:exon1:c.221_228del:p.D74Afs*5,ENOSF1:NM_202758:exon1:c.221_228del:p.D74Afs*5	.	.	.	NA	.	.	.	.	.	.	.	.	.	.	.	.	.
chr18	14755006	14755006	90-8TL	ANKRD30B	G	T	splicing	.	0.45	.	chr18:14755006_G/T	.	NM_001367607:exon4:c.617+1G>T	.	.	0	.	.	.	.	.	.	.	.	.	.	N	.	.
chr18	46253735	46253738	90-8TL	C18orf25	TCTG	T	exonic	nonframeshift_deletion	0.735294117647059	.	chr18:46253735_TCTG/T	C18orf25:NM_001008239:exon3:c.755_757del:p.A253del,C18orf25:NM_145055:exon4:c.938_940del:p.A314del	.	.	.	NA	.	.	.	.	.	.	.	.	.	.	.	.	.
chr18	62575320	62575320	90-8TL	ZCCHC2	A	G	exonic	nonsynonymous_SNV	0.344262295081967	.	chr18:62575320_A/G	ZCCHC2:NM_017742:exon13:c.A3239G:p.Y1080C	.	.	.	0.857142857142857	.	.	.	.	.	D	D	D	D	T	D	M	Uncertain_significance
chr19	8086248	8086248	90-8TL	FBN3	C	G	exonic	nonsynonymous_SNV	0.476190476190476	rs144887983	chr19:8086248_C/G	FBN3:NM_001321431:exon55:c.G6832C:p.D2278H,FBN3:NM_032447:exon55:c.G6832C:p.D2278H	.	0.0061	0.0088	0.714285714285714	.	.	.	.	.	D	D	D	U	D	D	N	.
chr19	13207858	13207864	90-8TL	CACNA1A	CCTGCTG	CCTG	exonic	nonframeshift_deletion	1	.	chr19:13207858_CCTGCTG/CCTG	CACNA1A:NM_001127222:exon47:c.6970_6972del:p.Q2325del	.	.	.	NA	.	.	.	.	.	.	.	.	.	.	.	.	.
chr19	41577497	41577497	90-8TL	CEACAM21	A	C	exonic	nonsynonymous_SNV	0.515625	rs714106	chr19:41577497_A/C	CEACAM21:NM_001098506:exon2:c.A362C:p.N121T,CEACAM21:NM_033543:exon2:c.A362C:p.N121T	.	.	.	NA	.	.	.	.	.	.	.	.	.	.	.	.	Uncertain_significance
chr19	41579520	41579520	90-8TL	CEACAM21	G	A	exonic	nonsynonymous_SNV	0.492537313432836	rs2302188	chr19:41579520_G/A	CEACAM21:NM_001098506:exon3:c.G592A:p.V198M,CEACAM21:NM_001290113:exon3:c.G208A:p.V70M,CEACAM21:NM_033543:exon3:c.G592A:p.V198M,CEACAM21:NM_001288773:exon4:c.G208A:p.V70M	.	.	.	NA	.	.	.	.	.	.	.	.	.	.	.	.	Uncertain_significance
chr19	41717688	41717688	90-8TL	CEACAM5	G	A	exonic	nonsynonymous_SNV	0.524390243902439	rs7249230	chr19:41717688_G/A	CEACAM5:NM_001291484:exon5:c.G1192A:p.E398K,CEACAM5:NM_001308398:exon5:c.G1189A:p.E397K,CEACAM5:NM_004363:exon5:c.G1192A:p.E398K	.	.	.	NA	.	.	.	.	.	.	.	.	.	.	.	.	Uncertain_significance
chr19	41761981	41761981	90-8TL	CEACAM6	T	G	exonic	nonsynonymous_SNV	1	rs11548735	chr19:41761981_T/G	CEACAM6:NM_002483:exon4:c.T716G:p.V239G	.	.	.	NA	.	.	.	.	.	.	.	.	.	.	.	.	Uncertain_significance
chr19	54735264	54735264	90-8TL	KIR3DL3	A	T	exonic	nonsynonymous_SNV	0.5	rs602444	chr19:54735264_A/T	KIR3DL3:NM_153443:exon6:c.A961T:p.N321Y	.	.	.	NA	.	.	.	.	.	.	.	.	.	.	.	.	Uncertain_significance
chr19	54847200	54847200	90-8TL	KIR2DS1\x3bKIR2DS2\x3bKIR2DS3\x3bKIR2DS4\x3bKIR2DS5\x3bKIR3DS1\x3bLOC102725023\x3bLOC112268355	A	G	exonic	nonsynonymous_SNV	0.339805825242718	rs113664264	chr19:54847200_A/G	KIR2DS4:NM_001281972:exon5:c.A659G:p.Y220C,KIR2DS4:NM_001281971:exon6:c.A710G:p.Y237C	.	.	.	NA	.	.	.	.	.	.	.	.	.	.	.	.	Uncertain_significance
chr20	4248011	4248011	90-8TL	ADRA1D	T	TCGGCGCC	exonic	frameshift_insertion	1	.	chr20:4248011_T/TCGGCGCC	ADRA1D:NM_000678:exon1:c.946_947insGGCGCCG:p.D316Gfs*30	.	.	.	NA	.	.	.	.	.	.	.	.	.	.	.	.	.
chr20	16427109	16427109	90-8TL	KIF16B	T	C	exonic	nonsynonymous_SNV	1	.	chr20:16427109_T/C	KIF16B:NM_001199865:exon15:c.A1607G:p.N536S,KIF16B:NM_001199866:exon15:c.A1607G:p.N536S,KIF16B:NM_024704:exon15:c.A1607G:p.N536S	.	.	.	0.714285714285714	.	.	.	.	.	T	P	P	D	D	D	N	.
chr20	25292583	25292583	90-8TL	PYGB	T	G	exonic	nonsynonymous_SNV	0.571428571428571	.	chr20:25292583_T/G	PYGB:NM_002862:exon17:c.T2147G:p.V716G	.	.	.	0.714285714285714	.	.	.	.	.	D	B	B	D	D	D	H	Uncertain_significance
chr20	59023585	59023585	90-8TL	TUBB1	G	A	exonic	nonsynonymous_SNV	0.447761194029851	rs150551805	chr20:59023585_G/A	TUBB1:NM_030773:exon3:c.G262A:p.D88N	.	.	.	0.857142857142857	.	.	.	.	.	D	D	P	D	T	D	M	Uncertain_significance
chr20	63977367	63977367	90-8TL	SAMD10	T	G	exonic	nonsynonymous_SNV	0.513513513513513	rs145097158	chr20:63977367_T/G	SAMD10:NM_080621:exon2:c.A131C:p.H44P	.	0.0067	0.0082	0.833333333333333	.	.	.	.	.	D	D	D	D	.	D	L	Uncertain_significance
chr22	22515221	22515221	90-8TL	ZNF280A	G	T	exonic	nonsynonymous_SNV	0.289473684210526	rs361580	chr22:22515221_G/T	ZNF280A:NM_080740:exon2:c.C410A:p.S137Y	.	.	.	NA	.	.	.	.	.	.	.	.	.	.	.	.	Uncertain_significance
chr22	22515224	22515224	90-8TL	ZNF280A	C	T	exonic	nonsynonymous_SNV	0.289473684210526	rs362011	chr22:22515224_C/T	ZNF280A:NM_080740:exon2:c.G407A:p.S136N	.	.	.	NA	.	.	.	.	.	.	.	.	.	.	.	.	Uncertain_significance
chr22	23998589	23998589	90-8TL	GSTT4	A	G	exonic	nonsynonymous_SNV	0.371428571428571	.	chr22:23998589_A/G	GSTT4:NM_001358664:exon5:c.T679C:p.S227P	.	.	.	NA	.	.	.	.	.	.	.	.	.	.	.	.	.
chr22	23998678	23998678	90-8TL	GSTT4	T	C	exonic	nonsynonymous_SNV	0.358974358974359	.	chr22:23998678_T/C	GSTT4:NM_001358664:exon5:c.A590G:p.Q197R	.	0	.	NA	.	.	.	.	.	.	.	.	.	.	.	.	.
chrX	46607148	46607148	90-8TL	SLC9A7	A	G	exonic	nonsynonymous_SNV	0.181818181818182	.	chrX:46607148_A/G	SLC9A7:NM_001257291:exon17:c.T1985C:p.L662P,SLC9A7:NM_032591:exon17:c.T1982C:p.L661P	.	.	.	0.857142857142857	.	.	.	.	.	D	D	D	D	T	D	M	Uncertain_significance
chrX	51407918	51407951	90-8TL	EZHIP	CCCGAGGCCGCGATTCTGCGCCAGGCTCTGCCCG	C	exonic	nonframeshift_deletion	1	.	chrX:51407918_CCCGAGGCCGCGATTCTGCGCCAGGCTCTGCCCG/C	EZHIP:NM_203407:exon1:c.903_935del:p.S310_G320del	.	0.0006	0.0016	NA	.	.	.	.	.	.	.	.	.	.	.	.	.
chrX	153073248	153073248	90-8TL	PNMA6A	C	CA	exonic	frameshift_insertion	0.5	.	chrX:153073248_C/CA	PNMA6A:NM_032882:exon2:c.187dupA:p.T63Nfs*110	.	.	.	NA	.	.	.	.	.	.	.	.	.	.	.	.	.

## Sheet: SNF96-2
# Supplementary Table 2: SNF96-2 cell line variants with a potential impact on protein function, Related to Figure 4
chr	start	end	Sample	Gene.refGene	REF	ALT	Func.refGene	ExonicFunc.refGene	VAF	avsnp150	Variant	AAChange.refGene	GeneDetail.refGene	AF	AF_popmax	prop_pathogenic_pred	CLNALLELEID	CLNDN	CLNDISDB	CLNREVSTAT	CLNSIG	SIFT_pred	Polyphen2_HDIV_pred	Polyphen2_HVAR_pred	LRT_pred	FATHMM_pred	MutationTaster_pred	MutationAssessor_pred	InterVar_automated
chr1	26282344	26282362	SNF96.2	UBXN11	ACCGGGACCGGGACTGGGG	A	exonic	nonframeshift_deletion	1	.	chr1:26282344_ACCGGGACCGGGACTGGGG/A	UBXN11:NM_001077262:exon11:c.1140_1157del:p.S382_P387del,UBXN11:NM_145345:exon15:c.1401_1418del:p.S469_P474del,UBXN11:NM_183008:exon16:c.1500_1517del:p.S502_P507del	.	0.0004	0.0015	NA	.	.	.	.	.	.	.	.	.	.	.	.	.
chr1	26345087	26345087	SNF96.2	CRYBG2	A	G	exonic	nonsynonymous_SNV	1	rs11579835	chr1:26345087_A/G	CRYBG2:NM_001039775:exon2:c.T1571C:p.L524S	.	0.0016	0.0039	1	.	.	.	.	.	.	.	.	.	.	P	.	.
chr1	40862096	40862096	SNF96.2	CITED4	T	G	exonic	nonsynonymous_SNV	0.4	.	chr1:40862096_T/G	CITED4:NM_133467:exon1:c.A32C:p.Y11S	.	.	.	0.714285714285714	.	.	.	.	.	D	D	P	U	T	D	M	Uncertain_significance
chr1	145873487	145873487	SNF96.2	ANKRD35	G	A	exonic	nonsynonymous_SNV	1	rs6670984	chr1:145873487_G/A	ANKRD35:NM_001280799:exon8:c.C1012T:p.P338S,ANKRD35:NM_144698:exon10:c.C1282T:p.P428S	.	.	.	NA	.	.	.	.	.	.	.	.	.	.	.	.	Uncertain_significance
chr1	146067225	146067225	SNF96.2	NBPF10	C	A	exonic	nonsynonymous_SNV	1	.	chr1:146067225_C/A	NBPF10:NM_001039703:exon85:c.G10592T:p.R3531M,NBPF10:NM_001302371:exon89:c.G11099T:p.R3700M	.	.	.	NA	.	.	.	.	.	.	.	.	.	.	.	.	Uncertain_significance
chr1	146067283	146067283	SNF96.2	NBPF10	C	T	exonic	nonsynonymous_SNV	1	.	chr1:146067283_C/T	NBPF10:NM_001039703:exon85:c.G10534A:p.E3512K,NBPF10:NM_001302371:exon89:c.G11041A:p.E3681K	.	.	.	NA	.	.	.	.	.	.	.	.	.	.	.	.	Uncertain_significance
chr1	148595576	148595576	SNF96.2	NBPF14	C	A	exonic	nonsynonymous_SNV	1	.	chr1:148595576_C/A	NBPF14:NM_015383:exon1:c.G142T:p.A48S	.	.	.	NA	.	.	.	.	.	.	.	.	.	.	.	.	.
chr1	150077136	150077136	SNF96.2	VPS45	G	A	exonic	nonsynonymous_SNV	1	rs200134576	chr1:150077136_G/A	VPS45:NM_001279354:exon6:c.G373A:p.G125R,VPS45:NM_007259:exon6:c.G481A:p.G161R	.	.	.	0.857142857142857	.	.	.	.	.	D	D	D	D	T	D	H	Likely_pathogenic
chr1	154010094	154010094	SNF96.2	NUP210L	G	A	exonic	nonsynonymous_SNV	0.136363636363636	.	chr1:154010094_G/A	NUP210L:NM_001159484:exon35:c.C4808T:p.A1603V,NUP210L:NM_207308:exon35:c.C4808T:p.A1603V	.	.	.	0.714285714285714	.	.	.	.	.	T	D	D	D	T	D	M	Uncertain_significance
chr1	159890480	159890481	SNF96.2	CFAP45	AT	A	exonic	frameshift_deletion	0.414634146341463	.	chr1:159890480_AT/A	CFAP45:NM_012337:exon3:c.271delA:p.I91Lfs*12	.	.	.	NA	.	.	.	.	.	.	.	.	.	.	.	.	.
chr1	173914743	173914743	SNF96.2	SERPINC1	G	A	exonic	nonsynonymous_SNV	1	rs121909551	chr1:173914743_G/A	SERPINC1:NM_000488:exon2:c.C218T:p.P73L,SERPINC1:NM_001365052:exon3:c.C74T:p.P25L	.	0.0011	1	0.714285714285714	33050	Reduced_antithrombin_III_activity|Antithrombin_deficiency	Human_Phenotype_Ontology:HP:0001976,MedGen:C0272375,OMIM:613118,Orphanet:ORPHA82,SNOMED_CT:36351005|MedGen:CN221564	criteria_provided,_multiple_submitters,_no_conflicts	Pathogenic	D	D	D	N	T	A	M	Uncertain_significance
chr2	99554341	99554341	SNF96.2	AFF3	T	A	exonic	nonsynonymous_SNV	1	.	chr2:99554341_T/A	AFF3:NM_001025108:exon23:c.A3604T:p.M1202L,AFF3:NM_002285:exon23:c.A3529T:p.M1177L	.	.	.	0.714285714285714	.	.	.	.	.	D	B	P	D	T	D	M	Uncertain_significance
chr2	112564485	112564485	SNF96.2	POLR1B	C	G	exonic	nonsynonymous_SNV	1	.	chr2:112564485_C/G		.	.	.	0.857142857142857	.	.	.	.	.	D	D	D	D	T	D	M	Uncertain_significance
chr2	117944023	117944023	SNF96.2	CCDC93	C	A	splicing	.	1	.	chr2:117944023_C/A	.	NM_019044:exon18:c.1413+1G>T	.	.	1	.	.	.	.	.	.	.	.	.	.	D	.	.
chr2	166199787	166199787	SNF96.2	SCN9A	C	A	exonic	nonsynonymous_SNV	0.521739130434783	.	chr2:166199787_C/A	SCN9A:NM_001365536:exon27:c.G4852T:p.G1618C,SCN9A:NM_002977:exon27:c.G4819T:p.G1607C	.	.	.	1	.	.	.	.	.	D	D	D	D	D	D	M	Uncertain_significance
chr2	227008117	227008117	SNF96.2	COL4A4	C	A	exonic	nonsynonymous_SNV	0.441176470588235	.	chr2:227008117_C/A	COL4A4:NM_000092:exon47:c.G4710T:p.E1570D	.	.	.	1	.	.	.	.	.	D	D	D	.	D	D	H	.
chr2	236580947	236580947	SNF96.2	ACKR3	G	A	exonic	nonsynonymous_SNV	0.384615384615385	.	chr2:236580947_G/A	ACKR3:NM_020311:exon2:c.G482A:p.R161H	.	.	.	0.857142857142857	.	.	.	.	.	D	D	P	D	T	D	M	Uncertain_significance
chr3	8768070	8768070	SNF96.2	OXTR	G	A	exonic	nonsynonymous_SNV	1	.	chr3:8768070_G/A	OXTR:NM_000916:exon3:c.C118T:p.R40C,OXTR:NM_001354654:exon3:c.C118T:p.R40C,OXTR:NM_001354655:exon3:c.C118T:p.R40C,OXTR:NM_001354656:exon3:c.C118T:p.R40C,OXTR:NM_001354653:exon4:c.C118T:p.R40C	.	.	.	0.714285714285714	.	.	.	.	.	D	D	P	D	T	D	L	Uncertain_significance
chr3	12004864	12004864	SNF96.2	SYN2	C	G	exonic	nonsynonymous_SNV	1	rs2923857	chr3:12004864_C/G	SYN2:NM_003178:exon1:c.C313G:p.P105A,SYN2:NM_133625:exon1:c.C313G:p.P105A	.	.	.	NA	.	.	.	.	.	.	.	.	.	.	.	.	Uncertain_significance
chr3	49125327	49125327	SNF96.2	LAMB2	A	T	exonic	nonsynonymous_SNV	1	.	chr3:49125327_A/T	LAMB2:NM_002292:exon19:c.T2646A:p.H882Q	.	.	.	0.714285714285714	.	.	.	.	.	D	P	B	D	T	D	H	Uncertain_significance
chr3	121576878	121576879	SNF96.2	ARGFX	CT	C	exonic	frameshift_deletion	0.409090909090909	.	chr3:121576878_CT/C	ARGFX:NM_001012659:exon3:c.199delT:p.S67Pfs*3	.	.	.	NA	.	.	.	.	.	.	.	.	.	.	.	.	.
chr3	127575494	127575502	SNF96.2	TPRA1	AGCTCCTCC	A	exonic	frameshift_deletion	0.386363636363636	.	chr3:127575494_AGCTCCTCC/A		.	.	.	NA	.	.	.	.	.	.	.	.	.	.	.	.	.
chr3	165030771	165030771	SNF96.2	SI	G	A	exonic	nonsynonymous_SNV	1	.	chr3:165030771_G/A	SI:NM_001041:exon25:c.C2833T:p.P945S	.	.	.	0.857142857142857	.	.	.	.	.	D	D	D	D	T	D	H	Uncertain_significance
chr4	139730430	139730436	SNF96.2	MAML3	TCTGCTG	TCTG	exonic	nonframeshift_deletion	1	.	chr4:139730430_TCTGCTG/TCTG	MAML3:NM_018717:exon3:c.2311_2313del:p.Q772del	.	.	.	NA	.	.	.	.	.	.	.	.	.	.	.	.	.
chr4	184011422	184011422	SNF96.2	STOX2	C	T	exonic	nonsynonymous_SNV	1	rs201760642	chr4:184011422_C/T	STOX2:NM_020225:exon3:c.C2584T:p.R862C	.	0.0008	0.0014	0.857142857142857	.	.	.	.	.	D	D	D	D	D	D	L	Uncertain_significance
chr5	141184153	141184153	SNF96.2	PCDHB16	G	A	exonic	nonsynonymous_SNV	1	rs2697532	chr5:141184153_G/A	PCDHB16:NM_020957:exon1:c.G1594A:p.G532S	.	.	.	NA	.	.	.	.	.	.	.	.	.	.	.	.	Uncertain_significance
chr6	16327684	16327684	SNF96.2	ATXN1	A	ATGCTGCTGC	exonic	nonframeshift_insertion	0.947368421052632	.	chr6:16327684_A/ATGCTGCTGC	ATXN1:NM_001128164:exon7:c.626_627insGCAGCAGCA:p.Q208_H209insQQQ,ATXN1:NM_000332:exon8:c.626_627insGCAGCAGCA:p.Q208_H209insQQQ	.	.	.	NA	.	.	.	.	.	.	.	.	.	.	.	.	.
chr6	32530201	32530201	SNF96.2	HLA-DRB5	T	TCCAG	exonic	frameshift_insertion	0.357142857142857	.	chr6:32530201_T/TCCAG	HLA-DRB5:NM_002125:exon1:c.23_24insCTGG:p.G9Wfs*34	.	.	.	NA	.	.	.	.	.	.	.	.	.	.	.	.	.
chr6	167976591	167976591	SNF96.2	HGC6.3	G	A	exonic	nonsynonymous_SNV	0.333333333333333	rs61740140	chr6:167976591_G/A	HGC6.3:NM_001129895:exon1:c.C62T:p.S21F	.	0.0027	0.0064	NA	.	.	.	.	.	.	.	.	.	.	.	.	.
chr7	984491	984491	SNF96.2	CYP2W1	T	A	exonic	nonsynonymous_SNV	0.771428571428571	.	chr7:984491_T/A	CYP2W1:NM_017781:exon2:c.T254A:p.V85D	.	.	.	0.857142857142857	.	.	.	.	.	D	D	D	D	T	D	H	Uncertain_significance
chr7	45920875	45920875	SNF96.2	IGFBP3	C	T	exonic	nonsynonymous_SNV	0.266666666666667	.	chr7:45920875_C/T	IGFBP3:NM_000598:exon1:c.G266A:p.G89D,IGFBP3:NM_001013398:exon1:c.G266A:p.G89D	.	.	.	0.714285714285714	.	.	.	.	.	D	D	D	N	T	D	M	Uncertain_significance
chr7	74779322	74779322	SNF96.2	NCF1	A	G	exonic	nonsynonymous_SNV	0.255813953488372	rs10614	chr7:74779322_A/G	NCF1:NM_000265:exon4:c.A295G:p.S99G	.	.	.	NA	.	.	.	.	.	.	.	.	.	.	.	.	Uncertain_significance
chr7	104328901	104328901	SNF96.2	LHFPL3	C	T	exonic	nonsynonymous_SNV	0.32258064516129	rs373201390	chr7:104328901_C/T	LHFPL3:NM_199000:exon1:c.C122T:p.A41V	.	.	.	0.857142857142857	.	.	.	.	.	D	P	P	D	T	D	M	Uncertain_significance
chr7	123452787	123452788	SNF96.2	IQUB	CT	C	exonic	frameshift_deletion	0.254901960784314	.	chr7:123452787_CT/C	IQUB:NM_001282855:exon13:c.2331delA:p.D778Tfs*7,IQUB:NM_001321293:exon13:c.2331delA:p.D778Tfs*7,IQUB:NM_178827:exon13:c.2331delA:p.D778Tfs*7	.	.	.	NA	.	.	.	.	.	.	.	.	.	.	.	.	.
chr7	129727248	129727248	SNF96.2	NRF1	G	C	exonic	nonsynonymous_SNV	0.347826086956522	.	chr7:129727248_G/C	NRF1:NM_001293164:exon9:c.G748C:p.A250P,NRF1:NM_001040110:exon10:c.G1231C:p.A411P,NRF1:NM_001293163:exon10:c.G1231C:p.A411P,NRF1:NM_005011:exon10:c.G1231C:p.A411P	.	.	.	0.833333333333333	.	.	.	.	.	D	D	D	D	.	D	L	Uncertain_significance
chr8	8318865	8318871	SNF96.2	PRAG1	CGGGGCG	C	exonic	nonframeshift_deletion	0.521739130434783	.	chr8:8318865_CGGGGCG/C		.	.	.	NA	.	.	.	.	.	.	.	.	.	.	.	.	.
chr8	8377352	8377358	SNF96.2	PRAG1	CGCCGCT	C	exonic	nonframeshift_deletion	1	.	chr8:8377352_CGCCGCT/C		.	.	.	NA	.	.	.	.	.	.	.	.	.	.	.	.	.
chr8	11808709	11808715	SNF96.2	FDFT1	GTCCCAC	GTCCCACTCCCACTCCCACTCCCAC	exonic	nonframeshift_insertion	1	.	chr8:11808709_GTCCCAC/GTCCCACTCCCACTCCCACTCCCAC		.	.	.	NA	.	.	.	.	.	.	.	.	.	.	.	.	.
chr8	94519116	94519117	SNF96.2	VIRMA	TC	T	exonic	frameshift_deletion	0.24	.	chr8:94519116_TC/T	VIRMA:NM_015496:exon9:c.2381delG:p.G794Efs*8,VIRMA:NM_183009:exon9:c.2381delG:p.G794Efs*8	.	.	.	NA	.	.	.	.	.	.	.	.	.	.	.	.	.
chr8	131944802	131944802	SNF96.2	EFR3A	G	A	exonic	nonsynonymous_SNV	0.319444444444444	.	chr8:131944802_G/A		.	.	.	0.857142857142857	.	.	.	.	.	D	D	D	D	T	D	M	Uncertain_significance
chr8	141494938	141494938	SNF96.2	MROH5	C	T	splicing	.	0.640625	rs6578193	chr8:141494938_C/T	.	NM_207414:exon4:c.409-1G>A	.	.	NA	.	.	.	.	.	.	.	.	.	.	.	.	.
chr8	144137996	144137996	SNF96.2	HGH1	G	T	exonic	nonsynonymous_SNV	0.428571428571429	.	chr8:144137996_G/T	HGH1:NM_016458:exon1:c.G161T:p.G54V	.	.	.	0.833333333333333	.	.	.	.	.	D	D	D	D	.	N	M	Uncertain_significance
chr8	144379425	144379425	SNF96.2	ADCK5	C	A	exonic	nonsynonymous_SNV	1	rs6599528	chr8:144379425_C/A	ADCK5:NM_174922:exon2:c.C51A:p.S17R	.	.	.	NA	.	.	.	.	.	.	.	.	.	.	.	.	Uncertain_significance
chr9	35295783	35295783	SNF96.2	UNC13B	C	T	exonic	nonsynonymous_SNV	1	rs138440338	chr9:35295783_C/T	UNC13B:NM_001330653:exon8:c.C614T:p.T205I,UNC13B:NM_001371186:exon8:c.C614T:p.T205I,UNC13B:NM_001371189:exon8:c.C614T:p.T205I,UNC13B:NM_006377:exon8:c.C614T:p.T205I	.	0.0046	0.0049	1	.	.	.	.	.	D	D	P	D	D	D	M	Uncertain_significance
chr9	66141076	66141080	SNF96.2	ANKRD20A1\x3bANKRD20A2\x3bANKRD20A3	TTAAG	T	exonic	frameshift_deletion	0.354838709677419	.	chr9:66141076_TTAAG/T	ANKRD20A3:NM_001012419:exon6:c.775_778del:p.L259Kfs*34,ANKRD20A2:NM_001012421:exon6:c.775_778del:p.L259Kfs*34,ANKRD20A1:NM_032250:exon6:c.775_778del:p.L259Kfs*34	.	.	.	NA	.	.	.	.	.	.	.	.	.	.	.	.	.
chr9	93263923	93263923	SNF96.2	WNK2	A	G	exonic	nonsynonymous_SNV	0.142857142857143	.	chr9:93263923_A/G	WNK2:NM_001282394:exon15:c.A3586G:p.N1196D,WNK2:NM_006648:exon15:c.A3586G:p.N1196D	.	.	.	0.714285714285714	.	.	.	.	.	T	D	D	D	T	D	M	Uncertain_significance
chr9	97650564	97650565	SNF96.2	NCBP1	GC	G	exonic	stopgain	0.458333333333333	.	chr9:97650564_GC/G	NCBP1:NM_001351504:exon9:c.759delC:p.C253*,NCBP1:NM_001351505:exon9:c.390delC:p.C130*,NCBP1:NM_001351506:exon9:c.390delC:p.C130*,NCBP1:NM_002486:exon9:c.960delC:p.C320*	.	.	.	NA	.	.	.	.	.	.	.	.	.	.	.	.	.
chr9	129868144	129868144	SNF96.2	USP20	G	A	exonic	nonsynonymous_SNV	1	rs148425010	chr9:129868144_G/A	USP20:NM_001008563:exon11:c.G830A:p.S277N,USP20:NM_001110303:exon11:c.G830A:p.S277N,USP20:NM_006676:exon11:c.G830A:p.S277N	.	0.0033	0.0054	0.714285714285714	.	.	.	.	.	D	P	P	N	T	D	M	Uncertain_significance
chr9	129900016	129900016	SNF96.2	FNBP1	C	A	exonic	stopgain	0.578947368421053	.	chr9:129900016_C/A	FNBP1:NM_001363755:exon15:c.G1549T:p.E517X,FNBP1:NM_015033:exon15:c.G1636T:p.E546X	.	.	.	1	.	.	.	.	.	.	.	.	D	.	A	.	Uncertain_significance
chr9	130617799	130617799	SNF96.2	FUBP3	G	C	exonic	nonsynonymous_SNV	0.405405405405405	.	chr9:130617799_G/C	FUBP3:NM_003934:exon8:c.G570C:p.E190D	.	.	.	0.857142857142857	.	.	.	.	.	D	D	D	D	T	D	M	Uncertain_significance
chr10	46584599	46584599	SNF96.2	SYT15	G	C	exonic	nonsynonymous_SNV	0.387755102040816	rs3127785	chr10:46584599_G/C	SYT15:NM_031912:exon6:c.G927C:p.E309D,SYT15:NM_181519:exon6:c.G927C:p.E309D	.	.	.	NA	.	.	.	.	.	.	.	.	.	.	.	.	Uncertain_significance
chr10	95968782	95968782	SNF96.2	CC2D2B	T	C	exonic	nonsynonymous_SNV	0.451612903225806	.	chr10:95968782_T/C	CC2D2B:NM_001349008:exon15:c.T1525C:p.Y509H	.	.	.	1	.	.	.	.	.	.	.	.	.	.	D	.	Uncertain_significance
chr10	119172416	119172416	SNF96.2	PRDX3	C	A	exonic	nonsynonymous_SNV	1	rs11554923	chr10:119172416_C/A	PRDX3:NM_001302272:exon5:c.G517T:p.G173C,PRDX3:NM_006793:exon5:c.G517T:p.G173C	.	0.0039	0.0059	0.857142857142857	.	.	.	.	.	D	D	D	D	T	D	H	Uncertain_significance
chr11	85725357	85725357	SNF96.2	SYTL2	G	A	exonic	nonsynonymous_SNV	1	rs147682106	chr11:85725357_G/A	SYTL2:NM_206927:exon8:c.C4001T:p.P1334L,SYTL2:NM_206928:exon8:c.C3998T:p.P1333L	.	0.0006	1	NA	.	.	.	.	.	.	.	.	.	.	.	.	.
chr11	86264258	86264258	SNF96.2	EED	A	C	exonic	nonsynonymous_SNV	1	.	chr11:86264258_A/C	EED:NM_001308007:exon7:c.A721C:p.S241R,EED:NM_001330334:exon7:c.A721C:p.S241R,EED:NM_003797:exon7:c.A721C:p.S241R	.	.	.	0.857142857142857	.	.	.	.	.	D	D	D	D	T	D	M	Uncertain_significance
chr12	11186007	11186007	SNF96.2	TAS2R42	G	C	exonic	nonsynonymous_SNV	0.682539682539683	rs1650017	chr12:11186007_G/C	TAS2R42:NM_181429:exon1:c.C931G:p.P311A	.	.	.	NA	.	.	.	.	.	.	.	.	.	.	.	.	Uncertain_significance
chr12	11186175	11186175	SNF96.2	TAS2R42	A	C	exonic	nonsynonymous_SNV	0.657894736842105	rs1669413	chr12:11186175_A/C	TAS2R42:NM_181429:exon1:c.T763G:p.W255G	.	.	.	NA	.	.	.	.	.	.	.	.	.	.	.	.	Uncertain_significance
chr12	25108825	25108825	SNF96.2	CASC1	T	TAAAAAAAAAAAAAAAAAAAA	splicing	.	0.909090909090909	.	chr12:25108825_T/TAAAAAAAAAAAAAAAAAAAA	.		.	.	NA	.	.	.	.	.	.	.	.	.	.	.	.	.
chr12	26055402	26055404	SNF96.2	RASSF8	TCA	T	exonic	frameshift_deletion	0.337349397590361	.	chr12:26055402_TCA/T	RASSF8:NM_001164746:exon2:c.60_61del:p.T21Nfs*29,RASSF8:NM_001164748:exon2:c.60_61del:p.T21Nfs*29,RASSF8:NM_001164747:exon3:c.60_61del:p.T21Nfs*29,RASSF8:NM_007211:exon3:c.60_61del:p.T21Nfs*29	.	.	.	NA	.	.	.	.	.	.	.	.	.	.	.	.	.
chr12	65326930	65326930	SNF96.2	MSRB3	G	A	exonic	nonsynonymous_SNV	0.58	rs776973896	chr12:65326930_G/A	MSRB3:NM_198080:exon2:c.G202A:p.E68K,MSRB3:NM_001031679:exon3:c.G181A:p.E61K,MSRB3:NM_001193461:exon3:c.G181A:p.E61K,MSRB3:NM_001193460:exon4:c.G181A:p.E61K	.	.	.	1	.	.	.	.	.	D	D	D	D	D	D	H	Uncertain_significance
chr13	110456904	110456904	SNF96.2	COL4A2-AS2	G	A	exonic	nonsynonymous_SNV	0.428571428571429	rs370055942	chr13:110456904_G/A	COL4A2-AS2:NM_001267044:exon5:c.C821T:p.T274M	.	0.0019	3	NA	.	.	.	.	.	.	.	.	.	.	.	.	Uncertain_significance
chr14	20295444	20295444	SNF96.2	TTC5	T	C	exonic	nonsynonymous_SNV	1	rs61741728	chr14:20295444_T/C	TTC5:NM_138376:exon8:c.A926G:p.Y309C	.	0.0052	0.0087	0.714285714285714	.	.	.	.	.	D	D	P	D	T	D	L	Uncertain_significance
chr14	21665434	21665434	SNF96.2	OR4E2	A	G	exonic	nonsynonymous_SNV	1	rs2874103	chr14:21665434_A/G	OR4E2:NM_001001912:exon1:c.A352G:p.M118V	.	.	.	NA	.	.	.	.	.	.	.	.	.	.	.	.	Uncertain_significance
chr14	21665783	21665783	SNF96.2	OR4E2	G	A	exonic	nonsynonymous_SNV	1	rs970382	chr14:21665783_G/A	OR4E2:NM_001001912:exon1:c.G701A:p.R234Q	.	.	.	NA	.	.	.	.	.	.	.	.	.	.	.	.	Uncertain_significance
chr14	31302389	31302390	SNF96.2	HEATR5A	TA	T	exonic	frameshift_deletion	0.392156862745098	.	chr14:31302389_TA/T	HEATR5A:NM_015473:exon33:c.5369delT:p.L1790Yfs*23	.	.	.	NA	.	.	.	.	.	.	.	.	.	.	.	.	.
chr14	81324057	81324057	SNF96.2	STON2	C	A	exonic	nonsynonymous_SNV	0.153846153846154	.	chr14:81324057_C/A	STON2:NM_001366849:exon6:c.G702T:p.Q234H	.	.	.	NA	.	.	.	.	.	.	.	.	.	.	.	.	.
chr14	92071009	92071009	SNF96.2	ATXN3	C	CGCTGCTGCTGCTGCTGCTGCTGCTGCTGCTGCTGCTGCT	exonic	nonframeshift_insertion	1	.	chr14:92071009_C/CGCTGCTGCTGCTGCTGCTGCTGCTGCTGCTGCTGCTGCT		.	.	.	NA	.	.	.	.	.	.	.	.	.	.	.	.	.
chr14	100539024	100539024	SNF96.2	BEGAIN	G	A	exonic	nonsynonymous_SNV	1	.	chr14:100539024_G/A	BEGAIN:NM_001159531:exon6:c.C727T:p.R243W,BEGAIN:NM_020836:exon7:c.C727T:p.R243W	.	.	.	0.857142857142857	.	.	.	.	.	D	D	D	D	T	D	M	.
chr15	75639625	75639625	SNF96.2	IMP3	G	C	exonic	nonsynonymous_SNV	1	rs148358312	chr15:75639625_G/C	IMP3:NM_018285:exon1:c.C544G:p.L182V	.	0.0026	0.0042	0.833333333333333	.	.	.	.	.	D	P	B	D	.	D	M	.
chr15	83897858	83897858	SNF96.2	ADAMTSL3	T	G	exonic	nonsynonymous_SNV	375	.	chr15:83897858_T/G	ADAMTSL3:NM_001301110:exon14:c.T1468G:p.C490G,ADAMTSL3:NM_207517:exon14:c.T1468G:p.C490G	.	.	.	1	.	.	.	.	.	D	D	D	D	D	D	H	Uncertain_significance
chr16	87765862	87765862	SNF96.2	KLHDC4	T	C	exonic	nonsynonymous_SNV	0.357142857142857	.	chr16:87765862_T/C	KLHDC4:NM_001184854:exon1:c.A29G:p.K10R,KLHDC4:NM_001184856:exon1:c.A29G:p.K10R,KLHDC4:NM_017566:exon1:c.A29G:p.K10R	.	.	.	0.857142857142857	.	.	.	.	.	D	D	D	D	T	D	M	Uncertain_significance
chr17	31233187	31233188	SNF96.2	NF1	GC	G	exonic	frameshift_deletion	1	.	chr17:31233187_GC/G	NF1:NM_000267:exon27:c.3683delC:p.N1229Mfs*11,NF1:NM_001042492:exon27:c.3683delC:p.N1229Mfs*11	.	.	.	NA	.	.	.	.	.	.	.	.	.	.	.	.	.
chr17	36451746	36451746	SNF96.2	TBC1D3D\x3bTBC1D3G\x3bTBC1D3H\x3bTBC1D3I\x3bTBC1D3J	A	G	exonic	nonsynonymous_SNV	1	.	chr17:36451746_A/G	TBC1D3J:NM_001355571:exon10:c.T758C:p.L253P	.	.	.	NA	.	.	.	.	.	.	.	.	.	.	.	.	Uncertain_significance
chr17	41190343	41190343	SNF96.2	KRTAP9-1	T	TGCTGTGGGCCCAGCTGCTGCCAGCCTA	exonic	nonframeshift_insertion	1	.	chr17:41190343_T/TGCTGTGGGCCCAGCTGCTGCCAGCCTA	KRTAP9-1:NM_001190460:exon1:c.457_458insGCTGTGGGCCCAGCTGCTGCCAGCCTA:p.G155_S156insPSCCQPSCG	.	.	.	NA	.	.	.	.	.	.	.	.	.	.	.	.	.
chr17	50356597	50356597	SNF96.2	XYLT2	T	A	exonic	stopgain	1	.	chr17:50356597_T/A	XYLT2:NM_022167:exon8:c.T1569A:p.Y523X	.	.	.	1	.	.	.	.	.	.	.	.	D	.	A	.	Likely_pathogenic
chr17	76018931	76018931	SNF96.2	EVPL	C	T	exonic	nonsynonymous_SNV	0.133333333333333	.	chr17:76018931_C/T	EVPL:NM_001320747:exon11:c.G1267A:p.D423N,EVPL:NM_001988:exon11:c.G1267A:p.D423N	.	.	.	1	.	.	.	.	.	D	D	D	D	D	D	M	Uncertain_significance
chr17	81647906	81647906	SNF96.2	TSPAN10	T	TTAAC	exonic	stopgain	1	.	chr17:81647906_T/TTAAC	TSPAN10:NM_031945:exon3:c.680_681insTAAC:p.C229*,TSPAN10:NM_001290212:exon4:c.794_795insTAAC:p.C267*	.	.	.	NA	.	.	.	.	.	.	.	.	.	.	.	.	.
chr19	8605046	8605046	SNF96.2	ADAMTS10	C	G	exonic	nonsynonymous_SNV	0.6	rs7255721	chr19:8605046_C/G	ADAMTS10:NM_030957:exon4:c.G401C:p.S134T	.	.	.	NA	.	.	.	.	.	.	.	.	.	.	.	.	Uncertain_significance
chr19	9848097	9848097	SNF96.2	PIN1	C	A	exonic	stopgain	0.466666666666667	.	chr19:9848097_C/A	PIN1:NM_006221:exon3:c.C339A:p.C113X	.	.	.	1	.	.	.	.	.	.	.	.	D	.	A	.	Uncertain_significance
chr19	15682425	15682425	SNF96.2	CYP4F12	C	T	exonic	nonsynonymous_SNV	0.541666666666667	rs2285888	chr19:15682425_C/T	CYP4F12:NM_023944:exon6:c.C562T:p.R188C	.	.	.	NA	.	.	.	.	.	.	.	.	.	.	.	.	Uncertain_significance
chr19	21116968	21116971	SNF96.2	ZNF714	TATA	T	exonic	nonframeshift_deletion	0.5	.	chr19:21116968_TATA/T	ZNF714:NM_182515:exon5:c.305_307del:p.N103del	.	.	.	NA	.	.	.	.	.	.	.	.	.	.	.	.	.
chr19	33205444	33205444	SNF96.2	LRP3	C	T	exonic	nonsynonymous_SNV	0.571428571428571	rs201590022	chr19:33205444_C/T	LRP3:NM_002333:exon5:c.C674T:p.T225M	.	0.0099	9	0.857142857142857	.	.	.	.	.	T	D	D	D	D	D	M	Uncertain_significance
chr19	35753198	35753198	SNF96.2	LIN37	G	A	exonic	nonsynonymous_SNV	0.3125	rs201290153	chr19:35753198_G/A	LIN37:NM_001369780:exon6:c.G347A:p.R116H,LIN37:NM_019104:exon6:c.G389A:p.R130H	.	0.0021	0.0031	0.857142857142857	.	.	.	.	.	D	D	D	D	T	D	M	Uncertain_significance
chr19	39902274	39902274	SNF96.2	FCGBP	G	C	exonic	nonsynonymous_SNV	0.615384615384615	rs139175656	chr19:39902274_G/C	FCGBP:NM_003890:exon9:c.C4554G:p.H1518Q	.	.	.	NA	.	.	.	.	.	.	.	.	.	.	.	.	Uncertain_significance
chr19	41981759	41981763	SNF96.2	ATP1A3	ACAGC	A	exonic	frameshift_deletion	0.245283018867925	.	chr19:41981759_ACAGC/A	ATP1A3:NM_001256213:exon10:c.1294_1297del:p.A432Sfs*36,ATP1A3:NM_001256214:exon10:c.1300_1303del:p.A434Sfs*36,ATP1A3:NM_152296:exon10:c.1261_1264del:p.A421Sfs*36	.	.	.	NA	.	.	.	.	.	.	.	.	.	.	.	.	.
chr19	54726150	54726150	SNF96.2	KIR3DL3	T	A	exonic	nonsynonymous_SNV	1	rs2075731	chr19:54726150_T/A	KIR3DL3:NM_153443:exon3:c.T168A:p.N56K	.	0	.	NA	.	.	.	.	.	.	.	.	.	.	.	.	Uncertain_significance
chr19	57477298	57477298	SNF96.2	ZNF772	A	ACCC	exonic	nonframeshift_insertion	1	.	chr19:57477298_A/ACCC	ZNF772:NM_001024596:exon1:c.11_12insGGG:p.A4_E5insG,ZNF772:NM_001144068:exon1:c.11_12insGGG:p.A4_E5insG	.	.	.	NA	.	.	.	.	.	.	.	.	.	.	.	.	.
chr20	64098440	64098440	SNF96.2	OPRL1	C	T	exonic	stopgain	1	rs534873633	chr20:64098440_C/T	OPRL1:NM_001318854:exon3:c.C739T:p.R247X,OPRL1:NM_001318855:exon3:c.C667T:p.R223X,OPRL1:NM_000913:exon4:c.C754T:p.R252X,OPRL1:NM_182647:exon5:c.C754T:p.R252X,OPRL1:NM_001200019:exon6:c.C754T:p.R252X	.	.	.	1	.	.	.	.	.	.	.	.	D	.	D	.	Uncertain_significance
chr21	41168492	41168501	SNF96.2	BACE2	TTCTTGGCCA	T	exonic	nonframeshift_deletion	0.533333333333333	.	chr21:41168492_TTCTTGGCCA/T	BACE2:NM_012105:exon1:c.230_238del:p.F77_M80delinsL,BACE2:NM_138991:exon1:c.230_238del:p.F77_M80delinsL,BACE2:NM_138992:exon1:c.230_238del:p.F77_M80delinsL	.	.	.	NA	.	.	.	.	.	.	.	.	.	.	.	.	.
chr22	36763949	36763949	SNF96.2	IFT27	G	A	exonic	nonsynonymous_SNV	1	rs143842386	chr22:36763949_G/A	IFT27:NM_001177701:exon5:c.C322T:p.R108W,IFT27:NM_006860:exon5:c.C319T:p.R107W,IFT27:NM_001363003:exon6:c.C322T:p.R108W	.	0.0010	0.0019	0.857142857142857	.	.	.	.	.	D	D	D	D	T	D	M	Uncertain_significance
chr22	43168044	43168044	SNF96.2	TTLL12	G	C	exonic	nonsynonymous_SNV	1	rs147704786	chr22:43168044_G/C	TTLL12:NM_015140:exon14:c.C1899G:p.D633E	.	0.0031	0.0049	0.714285714285714	.	.	.	.	.	T	D	P	D	T	D	M	.
chrX	318747	318747	SNF96.2	GTPBP6	A	G	exonic	nonsynonymous_SNV	375	.	chrX:318747_A/G	GTPBP6:NM_012227:exon1:c.T41C:p.L14P	.	.	.	NA	.	.	.	.	.	.	.	.	.	.	.	.	.
chrX	24364299	24364326	SNF96.2	SUPT20HL1	TGCTGCTGCTGCTCCTGCTCCTGCTCTA	T	exonic	nonframeshift_deletion	1	.	chrX:24364299_TGCTGCTGCTGCTCCTGCTCCTGCTCTA/T	SUPT20HL1:NM_001136234:exon1:c.1618_1644del:p.P544_A552del	.	.	.	NA	.	.	.	.	.	.	.	.	.	.	.	.	.
chrX	63678573	63678573	SNF96.2	ARHGEF9	C	T	splicing	.	0.142857142857143	.	chrX:63678573_C/T	.		.	.	1	.	.	.	.	.	.	.	.	.	.	D	.	.
chrX	102127322	102127322	SNF96.2	TCEAL2	T	A	exonic	nonsynonymous_SNV	0.222222222222222	.	chrX:102127322_T/A	TCEAL2:NM_080390:exon3:c.T492A:p.N164K	.	.	.	0.714285714285714	.	.	.	.	.	D	P	P	D	T	N	M	Uncertain_significance
chrX	119011856	119011856	SNF96.2	LONRF3	A	G	exonic	nonsynonymous_SNV	1	.	chrX:119011856_A/G	LONRF3:NM_024778:exon7:c.A1571G:p.Y524C,LONRF3:NM_001031855:exon8:c.A1694G:p.Y565C,LONRF3:NM_001289109:exon9:c.A926G:p.Y309C	.	.	.	0.857142857142857	.	.	.	.	.	D	D	D	D	T	D	M	Uncertain_significance
chrX	153182483	153182483	SNF96.2	MAGEA1	A	G	exonic	nonsynonymous_SNV	1	rs2008160	chrX:153182483_A/G	MAGEA1:NM_004988:exon3:c.A94G:p.T32A	.	.	.	NA	.	.	.	.	.	.	.	.	.	.	.	.	Uncertain_significance

## Sheet: NMS-2
# Supplementary Table 2: NMS-2 cell line variants with a potential impact on protein function, Related to Figure 4
chr	start	end	Sample	Gene.refGene	REF	ALT	Func.refGene	ExonicFunc.refGene	VAF	avsnp150	Variant	AAChange.refGene	GeneDetail.refGene	AF	AF_popmax	prop_pathogenic_pred	CLNALLELEID	CLNDN	CLNDISDB	CLNREVSTAT	CLNSIG	SIFT_pred	Polyphen2_HDIV_pred	Polyphen2_HVAR_pred	LRT_pred	FATHMM_pred	MutationTaster_pred	MutationAssessor_pred	InterVar_automated
chr1	1437382	1437382	NMS.2	VWA1	G	A	exonic	nonsynonymous_SNV	0.392857142857143	.	chr1:1437382_G/A	VWA1:NM_022834:exon2:c.G529A:p.E177K,VWA1:NM_199121:exon2:c.G134A:p.G45E	.	.	.	0.833333333333333	.	.	.	.	.	D	D	P	U	D	D	.	Uncertain_significance
chr1	43606433	43606433	NMS.2	PTPRF	C	G	exonic	nonsynonymous_SNV	1	.	chr1:43606433_C/G	PTPRF:NM_001329140:exon17:c.C2765G:p.A922G,PTPRF:NM_001329139:exon18:c.C2792G:p.A931G,PTPRF:NM_130440:exon19:c.C3650G:p.A1217G,PTPRF:NM_001329137:exon20:c.C2810G:p.A937G,PTPRF:NM_002840:exon20:c.C3677G:p.A1226G,PTPRF:NM_001329138:exon21:c.C2822G:p.A941G	.	.	.	0.714285714285714	.	.	.	.	.	D	D	D	N	T	D	M	Uncertain_significance
chr1	46533277	46533277	NMS.2	TMEM275	C	G	exonic	nonsynonymous_SNV	0.3	.	chr1:46533277_C/G	TMEM275:NM_001357063:exon3:c.G251C:p.S84T	.	.	.	NA	.	.	.	.	.	.	.	.	.	.	.	.	.
chr1	121365328	121365328	NMS.2	SRGAP2C	G	C	exonic	nonsynonymous_SNV	1	.	chr1:121365328_G/C	SRGAP2C:NM_001271872:exon5:c.G459C:p.L153F,SRGAP2C:NM_001329984:exon5:c.G459C:p.L153F	.	.	.	NA	.	.	.	.	.	.	.	.	.	.	.	.	Uncertain_significance
chr1	149390802	149390802	NMS.2	NOTCH2NLC	A	AGGCGGCGGCGGCGGCGGCGGC	exonic	nonframeshift_insertion	1	.	chr1:149390802_A/AGGCGGCGGCGGCGGCGGCGGC	NOTCH2NLC:NM_001364013:exon1:c.15_16insGGCGGCGGCGGCGGCGGCGGC:p.G18_D19insGGGGGGG	.	.	.	NA	.	.	.	.	.	.	.	.	.	.	.	.	.
chr1	155208991	155208991	NMS.2	MTX1	T	A	exonic	nonsynonymous_SNV	0.533333333333333	rs760077	chr1:155208991_T/A	MTX1:NM_002455:exon1:c.T187A:p.S63T,MTX1:NM_198883:exon1:c.T187A:p.S63T	.	.	.	NA	.	.	.	.	.	.	.	.	.	.	.	.	Uncertain_significance
chr1	180154945	180154945	NMS.2	QSOX1	C	CGCT	exonic	nonframeshift_insertion	0.294117647058824	.	chr1:180154945_C/CGCT	QSOX1:NM_001004128:exon1:c.38_39insGCT:p.L19_W20insL,QSOX1:NM_002826:exon1:c.38_39insGCT:p.L19_W20insL	.	0.0014	0.0024	NA	.	.	.	.	.	.	.	.	.	.	.	.	.
chr1	241958819	241958819	NMS.2	BECN2	G	A	exonic	nonsynonymous_SNV	0.166666666666667	.	chr1:241958819_G/A	BECN2:NM_001290693:exon1:c.G1053A:p.M351I	.	.	.	NA	.	.	.	.	.	.	.	.	.	.	.	.	Uncertain_significance
chr2	1137652	1137652	NMS.2	SNTG2	A	T	exonic	nonsynonymous_SNV	0.529411764705882	rs748927979	chr2:1137652_A/T	SNTG2:NM_018968:exon5:c.A356T:p.D119V	.	.	.	0.857142857142857	.	.	.	.	.	D	D	D	D	T	D	H	Uncertain_significance
chr2	43889784	43889784	NMS.2	LRPPRC	C	T	exonic	nonsynonymous_SNV	0.441176470588235	rs147302249	chr2:43889784_C/T	LRPPRC:NM_133259:exon37:c.G4078A:p.A1360T	.	0.0004	0.0083	0.857142857142857	.	.	.	.	.	D	D	D	D	T	D	M	Uncertain_significance
chr2	113192531	113192531	NMS.2	PSD4	C	T	exonic	nonsynonymous_SNV	0.25	rs117870995	chr2:113192531_C/T	PSD4:NM_012455:exon6:c.C1780T:p.R594C	.	0.0001	0.0019	0.857142857142857	.	.	.	.	.	D	D	D	D	T	D	M	Uncertain_significance
chr2	157321335	157321335	NMS.2	ERMN	C	T	exonic	nonsynonymous_SNV	0.340909090909091	rs143517901	chr2:157321335_C/T	ERMN:NM_001304346:exon3:c.G731A:p.R244Q,ERMN:NM_020711:exon3:c.G791A:p.R264Q,ERMN:NM_001009959:exon4:c.G830A:p.R277Q,ERMN:NM_001304344:exon4:c.G791A:p.R264Q,ERMN:NM_001304345:exon4:c.G791A:p.R264Q	.	0.0008	0.0013	1	.	.	.	.	.	D	D	D	D	D	D	M	.
chr2	200892074	200892074	NMS.2	NIF3L1	C	T	exonic	nonsynonymous_SNV	0.707317073170732	rs144466763	chr2:200892074_C/T		.	0.0006	0.0051	0.857142857142857	.	.	.	.	.	D	D	P	D	T	D	H	Uncertain_significance
chr2	240021253	240021253	NMS.2	NDUFA10	A	G	exonic	nonsynonymous_SNV	0.3	rs140776586	chr2:240021253_A/G	NDUFA10:NM_001322019:exon3:c.T404C:p.L135S,NDUFA10:NM_001322020:exon3:c.T404C:p.L135S,NDUFA10:NM_004544:exon3:c.T404C:p.L135S	.	0.0003	0.0051	1	210803	not_specified	MedGen:CN169374	criteria_provided,_single_submitter	Uncertain_significance	D	D	D	D	D	D	M	.
chr3	6861728	6861728	NMS.2	GRM7	T	TA	exonic	stopgain	0.2	.	chr3:6861728_T/TA	GRM7:NM_000844:exon1:c.341dupA:p.Y114*,GRM7:NM_181874:exon1:c.341dupA:p.Y114*	.	.	.	NA	.	.	.	.	.	.	.	.	.	.	.	.	.
chr3	9827207	9827207	NMS.2	ARPC4-TTLL3\x3bTTLL3	C	T	exonic	nonsynonymous_SNV	0.75609756097561	.	chr3:9827207_C/T	TTLL3:NM_001025930:exon9:c.C1514T:p.S505F,TTLL3:NM_001366051:exon9:c.C1085T:p.S362F,ARPC4-TTLL3:NM_001198793:exon10:c.C1268T:p.S423F	.	.	.	0.714285714285714	.	.	.	.	.	D	D	D	U	T	D	M	Uncertain_significance
chr3	51980458	51980458	NMS.2	ABHD14A	C	T	exonic	nonsynonymous_SNV	0.289473684210526	rs145685600	chr3:51980458_C/T	ABHD14A:NM_015407:exon4:c.C463T:p.R155W	.	.	.	0.666666666666667	.	.	.	.	.	D	D	P	.	T	N	M	Uncertain_significance
chr3	57368154	57368154	NMS.2	DNAH12	T	G	exonic	nonsynonymous_SNV	0.7	.	chr3:57368154_T/G	DNAH12:NM_001366028:exon56:c.A8866C:p.T2956P	.	.	.	NA	.	.	.	.	.	.	.	.	.	.	.	.	Uncertain_significance
chr3	111133860	111133860	NMS.2	NECTIN3	G	C	exonic	nonsynonymous_SNV	0.30952380952381	rs15611	chr3:111133860_G/C	NECTIN3:NM_015480:exon6:c.G1295C:p.R432P	.	.	.	0.857142857142857	.	.	.	.	.	D	D	D	D	T	D	M	Uncertain_significance
chr3	113657263	113657272	NMS.2	USF3	TTGCTGCTGC	TTGCTGC	exonic	nonframeshift_deletion	1	.	chr3:113657263_TTGCTGCTGC/TTGCTGC	USF3:NM_001009899:exon7:c.4410_4412del:p.Q1478del	.	.	.	NA	.	.	.	.	.	.	.	.	.	.	.	.	.
chr3	167315801	167315804	NMS.2	ZBBX	TCTG	T	exonic	nonframeshift_deletion	0.692307692307692	.	chr3:167315801_TCTG/T	ZBBX:NM_001199201:exon15:c.1220_1222del:p.A407del,ZBBX:NM_001199202:exon15:c.1133_1135del:p.A378del,ZBBX:NM_024687:exon15:c.1220_1222del:p.A407del	.	.	.	NA	.	.	.	.	.	.	.	.	.	.	.	.	.
chr4	130852	130852	NMS.2	ZNF718	C	T	exonic	nonsynonymous_SNV	1	.	chr4:130852_C/T	ZNF718:NM_001039127:exon2:c.C68T:p.T23I	.	.	.	NA	.	.	.	.	.	.	.	.	.	.	.	.	Uncertain_significance
chr4	131416	131416	NMS.2	ZNF718	G	C	exonic	nonsynonymous_SNV	1	.	chr4:131416_G/C	ZNF718:NM_001039127:exon3:c.G137C:p.S46T,ZNF718:NM_001289930:exon3:c.G41C:p.S14T,ZNF718:NM_001289931:exon3:c.G41C:p.S14T	.	.	.	NA	.	.	.	.	.	.	.	.	.	.	.	.	Uncertain_significance
chr4	8606806	8606806	NMS.2	CPZ	C	T	exonic	nonsynonymous_SNV	0.25	.	chr4:8606806_C/T	CPZ:NM_003652:exon5:c.C943T:p.P315S,CPZ:NM_001014447:exon6:c.C976T:p.P326S,CPZ:NM_001014448:exon6:c.C565T:p.P189S	.	.	.	0.714285714285714	.	.	.	.	.	D	D	D	U	T	D	H	Uncertain_significance
chr4	37845708	37845708	NMS.2	PGM2	G	A	exonic	nonsynonymous_SNV	1	.	chr4:37845708_G/A	PGM2:NM_018290:exon8:c.G985A:p.A329T	.	.	.	0.857142857142857	.	.	.	.	.	D	D	D	D	T	D	M	Uncertain_significance
chr4	52003267	52003271	NMS.2	LRRC66	ATATC	A	exonic	frameshift_deletion	0.707317073170732	.	chr4:52003267_ATATC/A	LRRC66:NM_001024611:exon3:c.618_621del:p.K206Nfs*18	.	.	.	NA	.	.	.	.	.	.	.	.	.	.	.	.	.
chr4	145096107	145096107	NMS.2	ANAPC10	A	G	exonic	nonsynonymous_SNV	0.615384615384615	.	chr4:145096107_A/G	ANAPC10:NM_001318367:exon2:c.T95C:p.I32T,ANAPC10:NM_001256709:exon4:c.T26C:p.I9T	.	.	.	NA	.	.	.	.	.	.	.	.	.	.	.	.	Uncertain_significance
chr5	139805	139805	NMS.2	PLEKHG4B	G	A	exonic	nonsynonymous_SNV	0.777777777777778	rs964226641	chr5:139805_G/A	PLEKHG4B:NM_052909:exon3:c.G566A:p.R189Q	.	6.406e-05	0.0013	NA	.	.	.	.	.	.	.	.	.	.	.	.	Uncertain_significance
chr5	139394120	139394120	NMS.2	PROB1	C	T	exonic	nonsynonymous_SNV	0.340909090909091	.	chr5:139394120_C/T	PROB1:NM_001161546:exon1:c.G962A:p.R321H	.	.	.	0.8	.	.	.	.	.	D	D	D	.	.	D	L	.
chr5	168423571	168423571	NMS.2	WWC1	G	A	exonic	nonsynonymous_SNV	475	.	chr5:168423571_G/A	WWC1:NM_001161661:exon11:c.G1313A:p.S438N,WWC1:NM_001161662:exon11:c.G1313A:p.S438N,WWC1:NM_015238:exon11:c.G1313A:p.S438N	.	.	.	0.857142857142857	.	.	.	.	.	D	D	D	D	T	D	M	Uncertain_significance
chr6	7229741	7229741	NMS.2	RREB1	A	C	exonic	nonsynonymous_SNV	0.55	rs116672033	chr6:7229741_A/C	RREB1:NM_001003698:exon10:c.A1642C:p.K548Q,RREB1:NM_001003699:exon10:c.A1642C:p.K548Q,RREB1:NM_001003700:exon10:c.A1642C:p.K548Q,RREB1:NM_001168344:exon10:c.A1642C:p.K548Q	.	0.0005	9	0.666666666666667	.	.	.	.	.	D	P	P	.	T	D	L	Uncertain_significance
chr6	16327660	16327660	NMS.2	ATXN1	C	CTGCTGA	exonic	nonframeshift_insertion	0.357142857142857	.	chr6:16327660_C/CTGCTGA	ATXN1:NM_001128164:exon7:c.650_651insTCAGCA:p.Q216_Q217insHQ,ATXN1:NM_000332:exon8:c.650_651insTCAGCA:p.Q216_Q217insHQ	.	0.0001	0.0028	NA	.	.	.	.	.	.	.	.	.	.	.	.	.
chr6	129600780	129600780	NMS.2	ARHGAP18	T	TA	exonic	frameshift_insertion	0.428571428571429	.	chr6:129600780_T/TA	ARHGAP18:NM_033515:exon11:c.1433dupT:p.A479Sfs*20	.	.	.	NA	.	.	.	.	.	.	.	.	.	.	.	.	.
chr7	2513247	2513251	NMS.2	LFNG	AGATG	AGATGGATG	exonic	frameshift_insertion	1	.	chr7:2513247_AGATG/AGATGGATG	LFNG:NM_001166355:exon2:c.142_143insGATG:p.E56Gfs*2	.	.	.	NA	.	.	.	.	.	.	.	.	.	.	.	.	.
chr7	26184853	26184853	NMS.2	NFE2L3	C	CATAA	exonic	frameshift_insertion	0.24390243902439	.	chr7:26184853_C/CATAA	NFE2L3:NM_004289:exon4:c.1155_1156insATAA:p.I388Kfs*4	.	.	.	NA	.	.	.	.	.	.	.	.	.	.	.	.	.
chr7	34051944	34051944	NMS.2	BMPER	G	A	exonic	nonsynonymous_SNV	0.470588235294118	rs267601491	chr7:34051944_G/A	BMPER:NM_001365308:exon8:c.G760A:p.D254N,BMPER:NM_133468:exon9:c.G760A:p.D254N	.	.	.	0.714285714285714	.	.	.	.	.	D	D	D	N	T	D	M	Uncertain_significance
chr7	56106409	56106409	NMS.2	CHCHD2	G	A	exonic	nonsynonymous_SNV	0.461538461538462	rs142444896	chr7:56106409_G/A	CHCHD2:NM_001320327:exon1:c.C5T:p.P2L,CHCHD2:NM_016139:exon1:c.C5T:p.P2L	.	0.0132	0.0064	0.857142857142857	.	.	.	.	.	D	D	D	D	T	D	M	Uncertain_significance
chr7	121331831	121331831	NMS.2	WNT16	G	A	exonic	nonsynonymous_SNV	0.604651162790698	.	chr7:121331831_G/A	WNT16:NM_016087:exon3:c.G470A:p.G157D,WNT16:NM_057168:exon3:c.G500A:p.G167D	.	.	.	1	.	.	.	.	.	D	D	D	D	D	D	H	Uncertain_significance
chr7	127106631	127106631	NMS.2	GRM8	G	A	exonic	nonsynonymous_SNV	0.153846153846154	.	chr7:127106631_G/A		.	.	.	0.714285714285714	.	.	.	.	.	T	D	D	D	D	D	N	.
chr7	128673398	128673398	NMS.2	FAM71F2	G	T	splicing	.	0.928571428571429	.	chr7:128673398_G/T	.	NM_001290255:exon2:UTR5\x3bNM_001290254:exon2:UTR5	.	.	NA	.	.	.	.	.	.	.	.	.	.	.	.	.
chr8	41723615	41723615	NMS.2	ANK1	G	A	exonic	nonsynonymous_SNV	0.304347826086957	.	chr8:41723615_G/A	ANK1:NM_000037:exon8:c.C730T:p.H244Y,ANK1:NM_001142446:exon8:c.C829T:p.H277Y,ANK1:NM_020475:exon8:c.C730T:p.H244Y,ANK1:NM_020476:exon8:c.C730T:p.H244Y,ANK1:NM_020477:exon8:c.C730T:p.H244Y	.	.	.	0.857142857142857	.	.	.	.	.	D	D	D	D	T	D	M	Uncertain_significance
chr8	109087637	109087637	NMS.2	TRHR	G	C	exonic	nonsynonymous_SNV	0.324675324675325	.	chr8:109087637_G/C	TRHR:NM_003301:exon2:c.G125C:p.G42A	.	.	.	0.833333333333333	.	.	.	.	.	D	D	D	D	T	D	.	Uncertain_significance
chr8	143865354	143865360	NMS.2	EPPK1	GGGCGGC	GGGC	exonic	nonframeshift_deletion	1	.	chr8:143865354_GGGCGGC/GGGC	EPPK1:NM_031308:exon2:c.7894_7896del:p.A2633del	.	.	.	NA	.	.	.	.	.	.	.	.	.	.	.	.	.
chr8	143865354	143865360	NMS.2	EPPK1	GGGCGGC	G	exonic	nonframeshift_deletion	1	.	chr8:143865354_GGGCGGC/G	EPPK1:NM_031308:exon2:c.7894_7899del:p.A2632_A2633del	.	.	.	NA	.	.	.	.	.	.	.	.	.	.	.	.	.
chr8	144138429	144138429	NMS.2	HGH1	G	T	splicing	.	0.422222222222222	.	chr8:144138429_G/T	.	NM_016458:exon1:c.593+1G>T	.	.	1	.	.	.	.	.	.	.	.	.	.	D	.	.
chr9	41991721	41991721	NMS.2	CNTNAP3B	G	A	exonic	nonsynonymous_SNV	1	rs3739623	chr9:41991721_G/A	CNTNAP3B:NM_001201380:exon8:c.C1222T:p.L408F	.	.	.	NA	.	.	.	.	.	.	.	.	.	.	.	.	.
chr9	110375465	110375465	NMS.2	SVEP1	T	TA	splicing	.	0.560975609756098	.	chr9:110375465_T/TA	.	NM_153366:exon46:c.10505-2->T	.	.	NA	.	.	.	.	.	.	.	.	.	.	.	.	.
chr10	46584599	46584599	NMS.2	SYT15	G	C	exonic	nonsynonymous_SNV	0.352941176470588	rs3127785	chr10:46584599_G/C	SYT15:NM_031912:exon6:c.G927C:p.E309D,SYT15:NM_181519:exon6:c.G927C:p.E309D	.	.	.	NA	.	.	.	.	.	.	.	.	.	.	.	.	Uncertain_significance
chr10	99880233	99880233	NMS.2	DNMBP	G	A	exonic	nonsynonymous_SNV	0.349206349206349	rs375209058	chr10:99880233_G/A	DNMBP:NM_001318326:exon13:c.C3022T:p.R1008C,DNMBP:NM_001318327:exon13:c.C1990T:p.R664C,DNMBP:NM_015221:exon16:c.C4126T:p.R1376C	.	.	.	0.857142857142857	.	.	.	.	.	D	D	D	D	T	D	M	.
chr10	99884127	99884127	NMS.2	DNMBP	C	T	exonic	nonsynonymous_SNV	0.388888888888889	.	chr10:99884127_C/T	DNMBP:NM_001318326:exon12:c.G2777A:p.R926Q,DNMBP:NM_001318327:exon12:c.G1745A:p.R582Q,DNMBP:NM_015221:exon15:c.G3881A:p.R1294Q	.	.	.	0.857142857142857	.	.	.	.	.	D	D	D	D	T	D	M	Uncertain_significance
chr11	4091404	4091404	NMS.2	STIM1	G	T	exonic	nonsynonymous_SNV	1	rs200525396	chr11:4091404_G/T	STIM1:NM_001277961:exon12:c.G1982T:p.G661V,STIM1:NM_003156:exon12:c.G1664T:p.G555V	.	.	.	0.714285714285714	.	.	.	.	.	D	P	B	D	T	D	M	Uncertain_significance
chr11	14259653	14259653	NMS.2	SPON1	T	G	exonic	nonsynonymous_SNV	1	.	chr11:14259653_T/G	SPON1:NM_006108:exon13:c.T1783G:p.C595G	.	.	.	0.75	.	.	.	.	.	.	D	P	D	T	.	.	Uncertain_significance
chr11	46542834	46542836	NMS.2	AMBRA1	AAG	A	exonic	frameshift_deletion	1	.	chr11:46542834_AAG/A		.	.	.	NA	.	.	.	.	.	.	.	.	.	.	.	.	.
chr11	70326625	70326626	NMS.2	PPFIA1	AG	A	exonic	frameshift_deletion	1	.	chr11:70326625_AG/A	PPFIA1:NM_003626:exon7:c.738delG:p.E247Kfs*6,PPFIA1:NM_177423:exon7:c.738delG:p.E247Kfs*6	.	.	.	NA	.	.	.	.	.	.	.	.	.	.	.	.	.
chr11	85664560	85664560	NMS.2	CREBZF	C	T	exonic	nonsynonymous_SNV	0.238095238095238	.	chr11:85664560_C/T	CREBZF:NM_001039618:exon1:c.G316A:p.E106K	.	.	.	0.666666666666667	.	.	.	.	.	D	D	D	N	.	D	N	Uncertain_significance
chr11	133925866	133925866	NMS.2	IGSF9B	G	A	exonic	nonsynonymous_SNV	1	.	chr11:133925866_G/A	IGSF9B:NM_001277285:exon14:c.C1907T:p.P636L	.	.	.	0.714285714285714	.	.	.	.	.	D	D	P	D	T	D	L	Uncertain_significance
chr12	6621133	6621134	NMS.2	LPAR5	AG	A	exonic	frameshift_deletion	0.615384615384615	.	chr12:6621133_AG/A	LPAR5:NM_001142961:exon2:c.115delC:p.L39Sfs*4,LPAR5:NM_020400:exon2:c.115delC:p.L39Sfs*4	.	.	.	NA	.	.	.	.	.	.	.	.	.	.	.	.	.
chr12	6667903	6667903	NMS.2	ZNF384	T	TTGCTGC	exonic	nonframeshift_insertion	0.4	.	chr12:6667903_T/TTGCTGC	ZNF384:NM_001039920:exon9:c.1196_1197insGCAGCA:p.Q400_P401insQQ,ZNF384:NM_133476:exon10:c.1361_1362insGCAGCA:p.Q455_P456insQQ,ZNF384:NM_001135734:exon11:c.1544_1545insGCAGCA:p.Q516_P517insQQ	.	0.0016	0.0018	NA	.	.	.	.	.	.	.	.	.	.	.	.	.
chr12	55837233	55837233	NMS.2	MMP19	T	C	exonic	nonsynonymous_SNV	0.552631578947368	.	chr12:55837233_T/C	MMP19:NM_002429:exon9:c.A1330G:p.K444E	.	.	.	0.857142857142857	.	.	.	.	.	D	D	D	D	T	D	M	Uncertain_significance
chr12	76031021	76031021	NMS.2	PHLDA1	C	T	exonic	nonsynonymous_SNV	0.173913043478261	.	chr12:76031021_C/T	PHLDA1:NM_007350:exon1:c.G721A:p.D241N	.	.	.	0.857142857142857	.	.	.	.	.	D	D	D	D	T	D	M	Uncertain_significance
chr12	121626874	121626879	NMS.2	ORAI1	CCGCCA	C	exonic	frameshift_deletion	1	.	chr12:121626874_CCGCCA/C	ORAI1:NM_032790:exon2:c.128_132del:p.P44Afs*42	.	.	.	NA	.	.	.	.	.	.	.	.	.	.	.	.	.
chr12	124402512	124402521	NMS.2	NCOR2	GGCTGCTGCT	GGCTGCTGCTGCT	exonic	nonframeshift_insertion	0.923076923076923	.	chr12:124402512_GGCTGCTGCT/GGCTGCTGCTGCT	NCOR2:NM_001077261:exon16:c.1519_1520insAGC:p.Q509_P510insQ,NCOR2:NM_001206654:exon16:c.1519_1520insAGC:p.Q509_P510insQ,NCOR2:NM_006312:exon16:c.1522_1523insAGC:p.Q510_P511insQ	.	.	.	NA	.	.	.	.	.	.	.	.	.	.	.	.	.
chr12	132808144	132808144	NMS.2	GOLGA3	C	T	exonic	nonsynonymous_SNV	0.592592592592593	.	chr12:132808144_C/T	GOLGA3:NM_001172557:exon5:c.G925A:p.E309K,GOLGA3:NM_005895:exon5:c.G925A:p.E309K	.	.	.	0.714285714285714	.	.	.	.	.	D	D	P	D	T	D	L	Uncertain_significance
chr13	25097025	25097025	NMS.2	PABPC3	T	A	exonic	nonsynonymous_SNV	0.595744680851064	rs1044301916	chr13:25097025_T/A	PABPC3:NM_030979:exon1:c.T827A:p.L276H	.	.	.	0.714285714285714	.	.	.	.	.	D	D	D	U	T	D	H	Uncertain_significance
chr14	19434064	19434064	NMS.2	POTEG	T	C	exonic	nonsynonymous_SNV	0.25	rs57000026	chr14:19434064_T/C	POTEG:NM_001005356:exon1:c.A226G:p.S76G	.	.	.	NA	.	.	.	.	.	.	.	.	.	.	.	.	Uncertain_significance
chr14	77026607	77026607	NMS.2	IRF2BPL	G	A	exonic	nonsynonymous_SNV	0.153846153846154	.	chr14:77026607_G/A	IRF2BPL:NM_024496:exon1:c.C1186T:p.H396Y	.	.	.	0.714285714285714	.	.	.	.	.	D	D	D	U	T	D	M	Uncertain_significance
chr14	88426650	88426650	NMS.2	SPATA7	G	GA	exonic	frameshift_insertion	0.696969696969697	.	chr14:88426650_G/GA	SPATA7:NM_001040428:exon5:c.696dupA:p.D235Gfs*10,SPATA7:NM_018418:exon6:c.792dupA:p.D267Gfs*10	.	.	.	NA	.	.	.	.	.	.	.	.	.	.	.	.	.
chr14	92071009	92071009	NMS.2	ATXN3	C	CGCTGCTGCTGCTGCTGCTGCTGCTGCTGCTGCTGCTGCTGCTGCT	exonic	nonframeshift_insertion	1	.	chr14:92071009_C/CGCTGCTGCTGCTGCTGCTGCTGCTGCTGCTGCTGCTGCTGCTGCT		.	.	.	NA	.	.	.	.	.	.	.	.	.	.	.	.	.
chr14	104943593	104943593	NMS.2	AHNAK2	T	C	exonic	nonsynonymous_SNV	0.333333333333333	.	chr14:104943593_T/C	AHNAK2:NM_001350929:exon7:c.A11558G:p.D3853G,AHNAK2:NM_138420:exon7:c.A11858G:p.D3953G	.	.	.	0.666666666666667	.	.	.	.	.	D	D	P	.	T	N	M	Uncertain_significance
chr15	51576183	51576183	NMS.2	DMXL2	T	TAAAAAAAAAAAAAAAAA	splicing	.	0.529411764705882	.	chr15:51576183_T/TAAAAAAAAAAAAAAAAA	.	NM_015263:exon2:c.88-2->TTTTTTTTTTTTTTTTT\x3bNM_001174117:exon2:c.88-2->TTTTTTTTTTTTTTTTT\x3bNM_001174116:exon2:c.88-2->TTTTTTTTTTTTTTTTT	.	.	NA	.	.	.	.	.	.	.	.	.	.	.	.	.
chr15	82345046	82345046	NMS.2	GOLGA6L10	G	A	exonic	nonsynonymous_SNV	375	rs866101815	chr15:82345046_G/A	GOLGA6L10:NM_001164465:exon6:c.C814T:p.R272C,GOLGA6L10:NM_001322400:exon6:c.C814T:p.R272C	.	0.0008	0.0031	NA	.	.	.	.	.	.	.	.	.	.	.	.	Uncertain_significance
chr15	85244770	85244770	NMS.2	GOLGA6L3	G	T	exonic	nonsynonymous_SNV	0.5	.	chr15:85244770_G/T	GOLGA6L3:NM_001310153:exon6:c.G780T:p.Q260H	.	.	.	NA	.	.	.	.	.	.	.	.	.	.	.	.	Uncertain_significance
chr16	30654688	30654688	NMS.2	PRR14	C	T	exonic	nonsynonymous_SNV	0.315789473684211	rs746088400	chr16:30654688_C/T	PRR14:NM_001320464:exon8:c.C718T:p.R240C,PRR14:NM_024031:exon8:c.C718T:p.R240C	.	.	.	0.714285714285714	.	.	.	.	.	D	D	D	D	T	D	L	Uncertain_significance
chr16	56884111	56884111	NMS.2	SLC12A3	G	A	exonic	nonsynonymous_SNV	1	rs139329616	chr16:56884111_G/A	SLC12A3:NM_000339:exon14:c.G1732A:p.V578M,SLC12A3:NM_001126107:exon14:c.G1729A:p.V577M,SLC12A3:NM_001126108:exon14:c.G1732A:p.V578M	.	0.0003	0.0051	1	227377	Familial_hypokalemia-hypomagnesemia	MedGen:C0268450,OMIM:263800,Orphanet:ORPHA358,SNOMED_CT:3188003	criteria_provided,_multiple_submitters,_no_conflicts	Uncertain_significance	D	D	D	D	D	D	M	Uncertain_significance
chr16	84657228	84657228	NMS.2	KLHL36	C	T	exonic	stopgain	0.166666666666667	.	chr16:84657228_C/T	KLHL36:NM_001303451:exon3:c.C421T:p.Q141X,KLHL36:NM_024731:exon3:c.C421T:p.Q141X	.	.	.	0.5	.	.	.	.	.	.	.	.	N	.	A	.	Pathogenic
chr17	4553812	4553812	NMS.2	MYBBP1A	C	A	exonic	stopgain	0.346153846153846	.	chr17:4553812_C/A	MYBBP1A:NM_001105538:exon5:c.G559T:p.E187X,MYBBP1A:NM_014520:exon5:c.G559T:p.E187X	.	.	.	1	.	.	.	.	.	.	.	.	D	.	A	.	Uncertain_significance
chr17	7916002	7916002	NMS.2	RNF227	G	C	exonic	nonsynonymous_SNV	0.4	.	chr17:7916002_G/C	RNF227:NM_001358699:exon1:c.C194G:p.A65G	.	.	.	NA	.	.	.	.	.	.	.	.	.	.	.	.	.
chr17	31340646	31340646	NMS.2	NF1	G	T	splicing	.	1	.	chr17:31340646_G/T	.	NM_000267:exon46:c.6999+1G>T\x3bNM_001042492:exon47:c.7062+1G>T	.	.	1	.	.	.	.	.	.	.	.	.	.	D	.	.
chr17	38724731	38724731	NMS.2	MLLT6	G	T	exonic	stopgain	0.40625	.	chr17:38724731_G/T	MLLT6:NM_005937:exon19:c.G2995T:p.G999X	.	.	.	0.5	.	.	.	.	.	.	.	.	N	.	A	.	Pathogenic
chr17	38951650	38951650	NMS.2	FBXO47	C	T	exonic	nonsynonymous_SNV	725	rs78686509	chr17:38951650_C/T	FBXO47:NM_001008777:exon6:c.G547A:p.V183I	.	.	.	0.714285714285714	.	.	.	.	.	T	D	D	D	T	D	M	Uncertain_significance
chr17	41528000	41528000	NMS.2	KRT19	G	C	exonic	nonsynonymous_SNV	0.857142857142857	.	chr17:41528000_G/C	KRT19:NM_002276:exon1:c.C248G:p.T83S	.	.	.	1	.	.	.	.	.	D	D	D	D	D	D	H	Uncertain_significance
chr17	63943014	63943014	NMS.2	SCN4A	A	G	exonic	nonsynonymous_SNV	0.661290322580645	.	chr17:63943014_A/G	SCN4A:NM_000334:exon23:c.T4100C:p.M1367T	.	.	.	1	.	.	.	.	.	D	D	D	D	D	D	M	Uncertain_significance
chr17	69193139	69193139	NMS.2	ABCA10	T	C	exonic	nonsynonymous_SNV	0.285714285714286	.	chr17:69193139_T/C	ABCA10:NM_080282:exon16:c.A1751G:p.Q584R	.	.	.	0.666666666666667	.	.	.	.	.	D	P	P	.	T	D	L	Uncertain_significance
chr17	82084839	82084839	NMS.2	FASN	G	C	exonic	nonsynonymous_SNV	1	.	chr17:82084839_G/C	FASN:NM_004104:exon26:c.C4524G:p.D1508E	.	.	.	0.714285714285714	.	.	.	.	.	D	D	D	N	T	D	M	.
chr18	12452388	12452388	NMS.2	SPIRE1	G	A	exonic	nonsynonymous_SNV	1	rs568852514	chr18:12452388_G/A	SPIRE1:NM_001128627:exon15:c.C1477T:p.R493W,SPIRE1:NM_020148:exon15:c.C1837T:p.R613W,SPIRE1:NM_001128626:exon16:c.C1879T:p.R627W	.	0.0001	0.0026	0.857142857142857	.	.	.	.	.	D	D	D	D	T	D	M	Uncertain_significance
chr18	46253735	46253738	NMS.2	C18orf25	TCTG	T	exonic	nonframeshift_deletion	1	.	chr18:46253735_TCTG/T	C18orf25:NM_001008239:exon3:c.755_757del:p.A253del,C18orf25:NM_145055:exon4:c.938_940del:p.A314del	.	.	.	NA	.	.	.	.	.	.	.	.	.	.	.	.	.
chr18	63720882	63720882	NMS.2	SERPINB11	G	C	exonic	nonsynonymous_SNV	0.285714285714286	.	chr18:63720882_G/C	SERPINB11:NM_001291278:exon5:c.G409C:p.A137P,SERPINB11:NM_001291279:exon6:c.G145C:p.A49P,SERPINB11:NM_001370475:exon7:c.G670C:p.A224P,SERPINB11:NM_080475:exon8:c.G670C:p.A224P	.	.	.	1	.	.	.	.	.	.	D	D	.	D	D	M	Uncertain_significance
chr19	1221320	1221320	NMS.2	STK11	C	T	exonic	nonsynonymous_SNV	1	rs121913322	chr19:1221320_C/T	STK11:NM_000455:exon6:c.C842T:p.P281L	.	6.376e-05	0.0012	0.285714285714286	151829	Neoplasm|Peutz-Jeghers_syndrome|Hereditary_cancer-predisposing_syndrome|not_specified	Human_Phenotype_Ontology:HP:0002664,MeSH:D009369,MedGen:C0027651,SNOMED_CT:108369006|MeSH:D010580,MedGen:C0031269,OMIM:175200,Orphanet:ORPHA2869,SNOMED_CT:54411001|MedGen:C0027672,SNOMED_CT:699346009|MedGen:CN169374	criteria_provided,_conflicting_interpretations	Conflicting_interpretations_of_pathogenicity	T	B	B	D	T	D	L	Uncertain_significance
chr19	8605046	8605046	NMS.2	ADAMTS10	C	G	exonic	nonsynonymous_SNV	0.36	rs7255721	chr19:8605046_C/G	ADAMTS10:NM_030957:exon4:c.G401C:p.S134T	.	.	.	NA	.	.	.	.	.	.	.	.	.	.	.	.	Uncertain_significance
chr19	41717688	41717688	NMS.2	CEACAM5	G	A	exonic	nonsynonymous_SNV	1	rs7249230	chr19:41717688_G/A	CEACAM5:NM_001291484:exon5:c.G1192A:p.E398K,CEACAM5:NM_001308398:exon5:c.G1189A:p.E397K,CEACAM5:NM_004363:exon5:c.G1192A:p.E398K	.	.	.	NA	.	.	.	.	.	.	.	.	.	.	.	.	Uncertain_significance
chr19	41761981	41761981	NMS.2	CEACAM6	T	G	exonic	nonsynonymous_SNV	1	rs11548735	chr19:41761981_T/G	CEACAM6:NM_002483:exon4:c.T716G:p.V239G	.	.	.	NA	.	.	.	.	.	.	.	.	.	.	.	.	Uncertain_significance
chr19	43185001	43185001	NMS.2	PSG5	G	A	exonic	stopgain	1	rs760079282	chr19:43185001_G/A	PSG5:NM_001130014:exon2:c.C211T:p.Q71X,PSG5:NM_002781:exon2:c.C211T:p.Q71X	.	.	.	1	.	.	.	.	.	.	.	.	.	.	A	.	.
chr19	44430314	44430314	NMS.2	ZNF229	A	G	exonic	nonsynonymous_SNV	1	rs2571174	chr19:44430314_A/G	ZNF229:NM_001278510:exon6:c.T449C:p.F150S,ZNF229:NM_014518:exon6:c.T467C:p.F156S	.	.	.	NA	.	.	.	.	.	.	.	.	.	.	.	.	Uncertain_significance
chr19	54096945	54096945	NMS.2	OSCAR	C	A	exonic	nonsynonymous_SNV	1	rs1657535	chr19:54096945_C/A	OSCAR:NM_001282350:exon3:c.G257T:p.S86I,OSCAR:NM_133168:exon3:c.G257T:p.S86I,OSCAR:NM_001282349:exon4:c.G290T:p.S97I,OSCAR:NM_133169:exon4:c.G290T:p.S97I,OSCAR:NM_130771:exon5:c.G302T:p.S101I,OSCAR:NM_206818:exon5:c.G302T:p.S101I	.	.	.	NA	.	.	.	.	.	.	.	.	.	.	.	.	.
chr19	54726150	54726150	NMS.2	KIR3DL3	T	A	exonic	nonsynonymous_SNV	0.934782608695652	rs2075731	chr19:54726150_T/A	KIR3DL3:NM_153443:exon3:c.T168A:p.N56K	.	0	.	NA	.	.	.	.	.	.	.	.	.	.	.	.	Uncertain_significance
chr19	54832784	54832784	NMS.2	KIR2DS4	T	G	exonic	nonsynonymous_SNV	1	rs1130476	chr19:54832784_T/G	KIR2DS4:NM_001281971:exon1:c.T20G:p.I7S,KIR2DS4:NM_001281972:exon1:c.T20G:p.I7S	.	.	.	NA	.	.	.	.	.	.	.	.	.	.	.	.	Uncertain_significance
chr19	54835079	54835079	NMS.2	KIR2DS4	G	C	exonic	nonsynonymous_SNV	1	rs112522228	chr19:54835079_G/C	KIR2DS4:NM_001281971:exon2:c.G35C:p.G12A,KIR2DS4:NM_001281972:exon2:c.G35C:p.G12A	.	.	.	NA	.	.	.	.	.	.	.	.	.	.	.	.	Uncertain_significance
chr19	54835110	54835110	NMS.2	KIR2DS4	G	T	exonic	nonsynonymous_SNV	1	rs1130478	chr19:54835110_G/T	KIR2DS4:NM_001281971:exon2:c.G66T:p.Q22H,KIR2DS4:NM_001281972:exon2:c.G66T:p.Q22H	.	.	.	NA	.	.	.	.	.	.	.	.	.	.	.	.	Uncertain_significance
chr19	54837865	54837865	NMS.2	KIR2DS4	G	C	exonic	nonsynonymous_SNV	1	rs1130494	chr19:54837865_G/C	KIR2DS4:NM_001281971:exon3:c.G360C:p.M120I,KIR2DS4:NM_001281972:exon3:c.G360C:p.M120I	.	.	.	NA	.	.	.	.	.	.	.	.	.	.	.	.	Uncertain_significance
chr19	54837873	54837873	NMS.2	KIR2DS4	T	C	exonic	nonsynonymous_SNV	1	rs201518955	chr19:54837873_T/C	KIR2DS4:NM_001281971:exon3:c.T368C:p.I123T,KIR2DS4:NM_001281972:exon3:c.T368C:p.I123T	.	.	.	NA	.	.	.	.	.	.	.	.	.	.	.	.	Uncertain_significance
chr19	55490895	55490895	NMS.2	SSC5D	G	A	exonic	nonsynonymous_SNV	0.40625	.	chr19:55490895_G/A	SSC5D:NM_001144950:exon6:c.G710A:p.R237Q,SSC5D:NM_001195267:exon6:c.G710A:p.R237Q	.	.	.	0.714285714285714	.	.	.	.	.	D	D	D	U	T	D	M	Uncertain_significance
chr20	2617169	2617169	NMS.2	TMC2	G	A	exonic	nonsynonymous_SNV	1	rs145587686	chr20:2617169_G/A	TMC2:NM_080751:exon16:c.G2038A:p.V680I	.	0.0001	0.0026	0.714285714285714	.	.	.	.	.	D	D	D	D	T	D	L	Uncertain_significance
chr20	14327280	14327280	NMS.2	FLRT3	G	T	exonic	nonsynonymous_SNV	1	.	chr20:14327280_G/T	FLRT3:NM_013281:exon2:c.C227A:p.P76H,FLRT3:NM_198391:exon3:c.C227A:p.P76H	.	.	.	0.857142857142857	.	.	.	.	.	D	D	D	D	T	D	M	Uncertain_significance
chr20	63945900	63945900	NMS.2	UCKL1	C	T	exonic	nonsynonymous_SNV	0.7	rs201285389	chr20:63945900_C/T		.	9.565e-05	0.0013	1	.	.	.	.	.	D	D	P	D	.	D	M	Uncertain_significance
chr21	44600952	44600952	NMS.2	KRTAP10-7	G	A	exonic	nonsynonymous_SNV	0.476190476190476	rs944419	chr21:44600952_G/A	KRTAP10-7:NM_198689:exon1:c.G331A:p.V111M	.	.	.	NA	.	.	.	.	.	.	.	.	.	.	.	.	Uncertain_significance
chr21	44601264	44601264	NMS.2	KRTAP10-7	A	C	exonic	nonsynonymous_SNV	0.558823529411765	rs363877	chr21:44601264_A/C	KRTAP10-7:NM_198689:exon1:c.A643C:p.K215Q	.	.	.	NA	.	.	.	.	.	.	.	.	.	.	.	.	Uncertain_significance
chr21	44601475	44601475	NMS.2	KRTAP10-7	C	G	exonic	nonsynonymous_SNV	0.68	rs446817	chr21:44601475_C/G	KRTAP10-7:NM_198689:exon1:c.C854G:p.T285S	.	.	.	NA	.	.	.	.	.	.	.	.	.	.	.	.	Uncertain_significance
chr21	44601579	44601579	NMS.2	KRTAP10-7	G	A	exonic	nonsynonymous_SNV	0.5	rs369720	chr21:44601579_G/A	KRTAP10-7:NM_198689:exon1:c.G958A:p.A320T	.	.	.	NA	.	.	.	.	.	.	.	.	.	.	.	.	Uncertain_significance
chr22	22488632	22488632	NMS.2	ZNF280B	G	T	exonic	nonsynonymous_SNV	1	rs2236729	chr22:22488632_G/T	ZNF280B:NM_080764:exon4:c.C767A:p.A256E	.	.	.	NA	.	.	.	.	.	.	.	.	.	.	.	.	Uncertain_significance
chr22	22515221	22515221	NMS.2	ZNF280A	G	T	exonic	nonsynonymous_SNV	1	rs361580	chr22:22515221_G/T	ZNF280A:NM_080740:exon2:c.C410A:p.S137Y	.	.	.	NA	.	.	.	.	.	.	.	.	.	.	.	.	Uncertain_significance
chr22	22515224	22515224	NMS.2	ZNF280A	C	T	exonic	nonsynonymous_SNV	1	rs362011	chr22:22515224_C/T	ZNF280A:NM_080740:exon2:c.G407A:p.S136N	.	.	.	NA	.	.	.	.	.	.	.	.	.	.	.	.	Uncertain_significance
chr22	22550942	22550942	NMS.2	PRAME	A	G	exonic	nonsynonymous_SNV	0.387096774193548	rs769323726	chr22:22550942_A/G		.	.	.	0.714285714285714	.	.	.	.	.	D	D	D	D	T	N	M	.
chr22	31806127	31806127	NMS.2	DEPDC5	A	G	exonic	nonsynonymous_SNV	0.363636363636364	.	chr22:31806127_A/G		.	.	.	0.857142857142857	.	.	.	.	.	D	D	D	D	T	D	M	Uncertain_significance
chrX	2955503	2955503	NMS.2	ARSE	C	T	exonic	nonsynonymous_SNV	1	rs150756612	chrX:2955503_C/T	ARSE:NM_001282631:exon3:c.G58A:p.V20M,ARSE:NM_000047:exon4:c.G220A:p.V74M,ARSE:NM_001369079:exon4:c.G247A:p.V83M,ARSE:NM_001282628:exon5:c.G295A:p.V99M,ARSE:NM_001369080:exon5:c.G295A:p.V99M	.	0.0001	2	0.857142857142857	.	.	.	.	.	D	D	D	D	D	D	L	Uncertain_significance
chrX	36159479	36159479	NMS.2	CFAP47	A	T	exonic	nonsynonymous_SNV	0.217391304347826	.	chrX:36159479_A/T	CFAP47:NM_001304548:exon38:c.A5840T:p.E1947V	.	.	.	NA	.	.	.	.	.	.	.	.	.	.	.	.	Uncertain_significance
chrX	141002745	141002754	NMS.2	SPANXB1	TCCAACGAGG	T	exonic	nonframeshift_deletion	0.783783783783784	.	chrX:141002745_TCCAACGAGG/T	SPANXB1:NM_032461:exon1:c.53_61del:p.E26_N28del	.	.	.	NA	.	.	.	.	.	.	.	.	.	.	.	.	.
chrX	154653251	154653251	NMS.2	CTAG2	C	G	exonic	nonsynonymous_SNV	1	rs17328091	chrX:154653251_C/G	CTAG2:NM_020994:exon1:c.G265C:p.E89Q,CTAG2:NM_172377:exon1:c.G265C:p.E89Q	.	.	.	NA	.	.	.	.	.	.	.	.	.	.	.	.	Uncertain_significance

## Sheet: STS-26T
# Supplementary Table 2: STS-26T cell line variants with a potential impact on protein function, Related to Figure 4
chr	start	end	Sample	Gene.refGene	REF	ALT	Func.refGene	ExonicFunc.refGene	VAF	avsnp150	Variant	AAChange.refGene	GeneDetail.refGene	AF	AF_popmax	prop_pathogenic_pred	CLNALLELEID	CLNDN	CLNDISDB	CLNREVSTAT	CLNSIG	SIFT_pred	Polyphen2_HDIV_pred	Polyphen2_HVAR_pred	LRT_pred	FATHMM_pred	MutationTaster_pred	MutationAssessor_pred	InterVar_automated
chr1	24074186	24074186	STS-26T	MYOM3	G	A	exonic	nonsynonymous_SNV	0.8	.	chr1:24074186_G/A	MYOM3:NM_152372:exon23:c.C2942T:p.S981F	.	.	.	0.857142857142857	.	.	.	.	.	D	D	D	D	T	D	M	Uncertain_significance
chr1	26282344	26282362	STS-26T	UBXN11	ACCGGGACCGGGACTGGGG	A	exonic	nonframeshift_deletion	0.888888888888889	.	chr1:26282344_ACCGGGACCGGGACTGGGG/A	UBXN11:NM_001077262:exon11:c.1140_1157del:p.S382_P387del,UBXN11:NM_145345:exon15:c.1401_1418del:p.S469_P474del,UBXN11:NM_183008:exon16:c.1500_1517del:p.S502_P507del	.	0.0004	0.0015	NA	.	.	.	.	.	.	.	.	.	.	.	.	.
chr1	26345087	26345087	STS-26T	CRYBG2	A	G	exonic	nonsynonymous_SNV	0.705882352941177	rs11579835	chr1:26345087_A/G	CRYBG2:NM_001039775:exon2:c.T1571C:p.L524S	.	0.0016	0.0039	1	.	.	.	.	.	.	.	.	.	.	P	.	.
chr1	29258679	29258679	STS-26T	PTPRU	C	A	exonic	nonsynonymous_SNV	0.772727272727273	.	chr1:29258679_C/A	PTPRU:NM_001195001:exon3:c.C380A:p.P127H,PTPRU:NM_005704:exon3:c.C380A:p.P127H,PTPRU:NM_133177:exon3:c.C380A:p.P127H,PTPRU:NM_133178:exon3:c.C380A:p.P127H	.	.	.	0.857142857142857	.	.	.	.	.	D	D	D	D	T	D	M	Uncertain_significance
chr1	32780239	32780239	STS-26T	YARS	C	T	exonic	nonsynonymous_SNV	0.290909090909091	rs863224717	chr1:32780239_C/T	YARS:NM_003680:exon11:c.G1180A:p.V394M	.	.	.	0.857142857142857	212086	Charcot-Marie-Tooth_disease,_dominant_intermediate_C	MedGen:C1842237,OMIM:608323,Orphanet:ORPHA100045	criteria_provided,_single_submitter	Uncertain_significance	D	D	P	D	T	D	M	Uncertain_significance
chr1	42789795	42789795	STS-26T	TMEM269	G	A	splicing	.	0.769230769230769	.	chr1:42789795_G/A	.	NM_001354602:exon2:c.29-1G>A	.	.	NA	.	.	.	.	.	.	.	.	.	.	.	.	.
chr1	54800992	54800992	STS-26T	TTC22	G	A	exonic	stopgain	0.708333333333333	.	chr1:54800992_G/A	TTC22:NM_001114108:exon1:c.C172T:p.Q58X,TTC22:NM_017904:exon1:c.C172T:p.Q58X	.	.	.	1	.	.	.	.	.	.	.	.	D	.	A	.	Uncertain_significance
chr1	56742201	56742201	STS-26T	FYB2	C	T	exonic	nonsynonymous_SNV	0.75	rs138668500	chr1:56742201_C/T	FYB2:NM_001004303:exon12:c.G1564A:p.E522K	.	0.0039	0.0065	0.857142857142857	.	.	.	.	.	D	D	P	D	T	D	M	Uncertain_significance
chr1	74336077	74336077	STS-26T	FPGT-TNNI3K\x3bTNNI3K	C	G	exonic	nonsynonymous_SNV	0.666666666666667	.	chr1:74336077_C/G	TNNI3K:NM_015978:exon7:c.C610G:p.L204V,FPGT-TNNI3K:NM_001112808:exon9:c.C952G:p.L318V,FPGT-TNNI3K:NM_001199327:exon9:c.C952G:p.L318V	.	.	.	0.857142857142857	.	.	.	.	.	D	D	D	D	T	D	M	Likely_pathogenic
chr1	84965613	84965613	STS-26T	MCOLN2	G	A	exonic	nonsynonymous_SNV	775	.	chr1:84965613_G/A	MCOLN2:NM_153259:exon2:c.C173T:p.A58V,MCOLN2:NM_001330647:exon3:c.C89T:p.A30V	.	.	.	0.857142857142857	.	.	.	.	.	D	D	P	D	T	D	M	Uncertain_significance
chr1	94043362	94043362	STS-26T	ABCA4	C	T	exonic	nonsynonymous_SNV	0.295454545454545	rs187071406	chr1:94043362_C/T	ABCA4:NM_000350:exon21:c.G3164A:p.R1055Q	.	.	.	0.714285714285714	.	.	.	.	.	T	D	P	D	D	D	L	.
chr1	145856613	145856613	STS-26T	PIAS3	C	T	exonic	nonsynonymous_SNV	0.55	.	chr1:145856613_C/T	PIAS3:NM_006099:exon2:c.G418A:p.E140K	.	.	.	NA	.	.	.	.	.	.	.	.	.	.	.	.	.
chr1	145960573	145960573	STS-26T	ANKRD34A	C	T	exonic	nonsynonymous_SNV	0.433333333333333	.	chr1:145960573_C/T	ANKRD34A:NM_001039888:exon4:c.G1187A:p.G396E	.	.	.	NA	.	.	.	.	.	.	.	.	.	.	.	.	Uncertain_significance
chr1	146066541	146066541	STS-26T	NBPF10	T	G	exonic	nonsynonymous_SNV	0.555555555555556	.	chr1:146066541_T/G	NBPF10:NM_001039703:exon86:c.A10658C:p.E3553A,NBPF10:NM_001302371:exon90:c.A11165C:p.E3722A	.	.	.	NA	.	.	.	.	.	.	.	.	.	.	.	.	.
chr1	146067225	146067225	STS-26T	NBPF10	C	A	exonic	nonsynonymous_SNV	0.533333333333333	.	chr1:146067225_C/A	NBPF10:NM_001039703:exon85:c.G10592T:p.R3531M,NBPF10:NM_001302371:exon89:c.G11099T:p.R3700M	.	.	.	NA	.	.	.	.	.	.	.	.	.	.	.	.	Uncertain_significance
chr1	146069569	146069569	STS-26T	NBPF10	C	T	exonic	nonsynonymous_SNV	1	.	chr1:146069569_C/T	NBPF10:NM_001039703:exon82:c.G10277A:p.R3426H,NBPF10:NM_001302371:exon86:c.G10784A:p.R3595H	.	.	.	NA	.	.	.	.	.	.	.	.	.	.	.	.	Uncertain_significance
chr1	149390802	149390802	STS-26T	NOTCH2NLC	A	AGGCGGCGGCGGCGGCGGCGGCGGCGGC	exonic	nonframeshift_insertion	1	.	chr1:149390802_A/AGGCGGCGGCGGCGGCGGCGGCGGCGGC	NOTCH2NLC:NM_001364013:exon1:c.15_16insGGCGGCGGCGGCGGCGGCGGCGGCGGC:p.G18_D19insGGGGGGGGG	.	.	.	NA	.	.	.	.	.	.	.	.	.	.	.	.	.
chr1	150557962	150557962	STS-26T	ADAMTSL4	G	A	exonic	stopgain	0.379310344827586	.	chr1:150557962_G/A	ADAMTSL4:NM_019032:exon14:c.G2195A:p.W732X,ADAMTSL4:NM_025008:exon14:c.G2195A:p.W732X,ADAMTSL4:NM_001288607:exon15:c.G2078A:p.W693X,ADAMTSL4:NM_001288608:exon15:c.G2264A:p.W755X	.	.	.	1	.	.	.	.	.	.	.	.	.	.	A	.	Pathogenic
chr1	152911463	152911463	STS-26T	IVL	C	T	exonic	stopgain	0.5	.	chr1:152911463_C/T	IVL:NM_005547:exon2:c.C1666T:p.Q556X	.	.	.	1	.	.	.	.	.	.	.	.	.	.	D	.	Uncertain_significance
chr1	155208991	155208991	STS-26T	MTX1	T	A	exonic	nonsynonymous_SNV	1	rs760077	chr1:155208991_T/A	MTX1:NM_002455:exon1:c.T187A:p.S63T,MTX1:NM_198883:exon1:c.T187A:p.S63T	.	.	.	NA	.	.	.	.	.	.	.	.	.	.	.	.	Uncertain_significance
chr1	158626214	158626214	STS-26T	SPTA1	C	T	exonic	nonsynonymous_SNV	0.510204081632653	.	chr1:158626214_C/T	SPTA1:NM_003126:exon42:c.G5842A:p.E1948K	.	.	.	0.8	.	.	.	.	.	.	D	D	N	.	D	M	Uncertain_significance
chr1	167920631	167920631	STS-26T	MPC2	C	T	exonic	nonsynonymous_SNV	0.509803921568627	.	chr1:167920631_C/T	MPC2:NM_001143674:exon4:c.G151A:p.G51R,MPC2:NM_015415:exon4:c.G151A:p.G51R	.	.	.	0.857142857142857	.	.	.	.	.	D	D	D	D	T	D	H	Uncertain_significance
chr1	173557431	173557431	STS-26T	SLC9C2	A	C	exonic	nonsynonymous_SNV	0.545454545454545	.	chr1:173557431_A/C	SLC9C2:NM_178527:exon10:c.T1124G:p.I375S	.	.	.	0.714285714285714	.	.	.	.	.	D	D	P	D	T	N	M	Uncertain_significance
chr1	176765790	176765790	STS-26T	PAPPA2	G	A	exonic	nonsynonymous_SNV	0.4	.	chr1:176765790_G/A	PAPPA2:NM_020318:exon15:c.G4276A:p.G1426R	.	.	.	1	.	.	.	.	.	D	D	D	D	D	D	M	Uncertain_significance
chr1	205059090	205059090	STS-26T	CNTN2	C	T	exonic	nonsynonymous_SNV	575	.	chr1:205059090_C/T	CNTN2:NM_001346083:exon6:c.C494T:p.S165F,CNTN2:NM_005076:exon6:c.C494T:p.S165F	.	.	.	0.714285714285714	.	.	.	.	.	D	D	D	N	T	D	M	Uncertain_significance
chr1	241957774	241957774	STS-26T	BECN2	C	T	exonic	nonsynonymous_SNV	0.421052631578947	.	chr1:241957774_C/T	BECN2:NM_001290693:exon1:c.C8T:p.S3F	.	.	.	NA	.	.	.	.	.	.	.	.	.	.	.	.	Uncertain_significance
chr1	246900339	246900339	STS-26T	AHCTF1	T	A	exonic	nonsynonymous_SNV	0.439024390243902	.	chr1:246900339_T/A	AHCTF1:NM_001323342:exon9:c.A1248T:p.L416F,AHCTF1:NM_001323343:exon9:c.A1248T:p.L416F,AHCTF1:NM_015446:exon9:c.A1275T:p.L425F	.	.	.	0.857142857142857	.	.	.	.	.	D	D	D	D	T	D	M	Uncertain_significance
chr2	50922637	50922637	STS-26T	NRXN1	G	A	exonic	nonsynonymous_SNV	1	.	chr2:50922637_G/A	NRXN1:NM_001330089:exon3:c.C823T:p.P275S	.	.	.	NA	.	.	.	.	.	.	.	.	.	.	.	.	.
chr2	112332465	112332465	STS-26T	ZC3H6	C	T	exonic	nonsynonymous_SNV	1	.	chr2:112332465_C/T	ZC3H6:NM_198581:exon12:c.C3547T:p.P1183S	.	.	.	0.714285714285714	.	.	.	.	.	D	D	D	N	T	D	M	Uncertain_significance
chr2	132320213	132320213	STS-26T	ZNF806	A	G	exonic	nonsynonymous_SNV	1	rs12468523	chr2:132320213_A/G	ZNF806:NM_001355461:exon4:c.A188G:p.H63R	.	.	.	NA	.	.	.	.	.	.	.	.	.	.	.	.	.
chr2	137056548	137056548	STS-26T	THSD7B	G	A	exonic	nonsynonymous_SNV	1	rs752809070	chr2:137056548_G/A	THSD7B:NM_001316349:exon3:c.G268A:p.E90K	.	.	.	0.714285714285714	.	.	.	.	.	D	P	P	D	T	D	L	Uncertain_significance
chr2	137115148	137115148	STS-26T	THSD7B	G	A	exonic	stopgain	1	.	chr2:137115148_G/A	THSD7B:NM_001316349:exon5:c.G1224A:p.W408X	.	.	.	1	.	.	.	.	.	.	.	.	D	.	A	.	Uncertain_significance
chr2	168907568	168907568	STS-26T	G6PC2	G	C	exonic	nonsynonymous_SNV	1	.	chr2:168907568_G/C	G6PC2:NM_001081686:exon4:c.G441C:p.R147S,G6PC2:NM_021176:exon5:c.G557C:p.G186A	.	.	.	1	.	.	.	.	.	D	D	P	.	D	D	M	Uncertain_significance
chr2	168927319	168927319	STS-26T	ABCB11	A	C	exonic	nonsynonymous_SNV	1	.	chr2:168927319_A/C	ABCB11:NM_003742:exon26:c.T3455G:p.L1152R	.	.	.	0.857142857142857	.	.	.	.	.	D	D	D	D	D	D	L	.
chr2	171725924	171725924	STS-26T	DYNC1I2	C	T	exonic	nonsynonymous_SNV	1	.	chr2:171725924_C/T		.	.	.	0.714285714285714	.	.	.	.	.	D	P	B	D	T	D	M	Uncertain_significance
chr2	188989432	188989432	STS-26T	COL3A1	G	A	exonic	nonsynonymous_SNV	1	.	chr2:188989432_G/A	COL3A1:NM_000090:exon8:c.G673A:p.G225S	.	.	.	1	.	.	.	.	.	D	D	D	D	D	D	H	Uncertain_significance
chr2	189455433	189455433	STS-26T	WDR75	T	G	exonic	nonsynonymous_SNV	1	.	chr2:189455433_T/G	WDR75:NM_032168:exon5:c.T487G:p.F163V,WDR75:NM_001303096:exon6:c.T295G:p.F99V	.	.	.	0.714285714285714	.	.	.	.	.	D	P	B	D	T	D	M	Uncertain_significance
chr2	218428306	218428306	STS-26T	VIL1	G	A	exonic	nonsynonymous_SNV	1	.	chr2:218428306_G/A	VIL1:NM_007127:exon6:c.G536A:p.G179E	.	.	.	1	.	.	.	.	.	D	D	D	D	D	D	H	Uncertain_significance
chr2	240590833	240590833	STS-26T	CAPN10	C	T	exonic	nonsynonymous_SNV	1	.	chr2:240590833_C/T	CAPN10:NM_023083:exon3:c.C292T:p.P98S,CAPN10:NM_023085:exon3:c.C292T:p.P98S	.	.	.	0.857142857142857	.	.	.	.	.	T	D	D	D	D	D	M	Uncertain_significance
chr3	16885062	16885062	STS-26T	PLCL2	G	A	exonic	nonsynonymous_SNV	1	.	chr3:16885062_G/A	PLCL2:NM_001144382:exon1:c.G23A:p.G8D	.	.	.	1	.	.	.	.	.	.	.	.	.	.	D	.	Uncertain_significance
chr3	38096696	38096696	STS-26T	DLEC1	G	A	exonic	nonsynonymous_SNV	1	.	chr3:38096696_G/A	DLEC1:NM_001321153:exon15:c.G2299A:p.G767R,DLEC1:NM_007335:exon15:c.G2299A:p.G767R,DLEC1:NM_007337:exon15:c.G2299A:p.G767R	.	.	.	0.857142857142857	.	.	.	.	.	D	D	D	D	T	D	M	Uncertain_significance
chr3	38096697	38096697	STS-26T	DLEC1	G	A	exonic	nonsynonymous_SNV	1	.	chr3:38096697_G/A	DLEC1:NM_001321153:exon15:c.G2300A:p.G767E,DLEC1:NM_007335:exon15:c.G2300A:p.G767E,DLEC1:NM_007337:exon15:c.G2300A:p.G767E	.	.	.	0.857142857142857	.	.	.	.	.	D	D	D	D	T	D	M	Uncertain_significance
chr3	98007903	98007903	STS-26T	GABRR3	A	T	exonic	stopgain	0.246575342465753	rs832032	chr3:98007903_A/T	GABRR3:NM_001105580:exon7:c.T615A:p.Y205X	.	.	.	NA	.	.	.	.	.	.	.	.	.	.	.	.	Uncertain_significance
chr3	125177889	125177889	STS-26T	SLC12A8	C	T	exonic	nonsynonymous_SNV	0.547619047619048	.	chr3:125177889_C/T	SLC12A8:NM_001195483:exon4:c.G476A:p.G159E,SLC12A8:NM_024628:exon5:c.G476A:p.G159E	.	.	.	1	.	.	.	.	.	D	D	D	.	D	D	M	Uncertain_significance
chr3	126472043	126472043	STS-26T	ZXDC	G	A	exonic	nonsynonymous_SNV	0.405405405405405	.	chr3:126472043_G/A	ZXDC:NM_001040653:exon3:c.C1069T:p.P357S,ZXDC:NM_025112:exon3:c.C1069T:p.P357S	.	.	.	0.857142857142857	.	.	.	.	.	D	D	D	D	T	D	M	Uncertain_significance
chr3	130391203	130391203	STS-26T	COL6A5	A	C	exonic	nonsynonymous_SNV	0.451612903225806	.	chr3:130391203_A/C	COL6A5:NM_001278298:exon7:c.A2441C:p.D814A,COL6A5:NM_153264:exon7:c.A2441C:p.D814A	.	.	.	1	.	.	.	.	.	D	D	D	.	D	D	H	Uncertain_significance
chr3	130662309	130662309	STS-26T	COL6A6	G	A	splicing	.	0.6	rs201329510	chr3:130662309_G/A	.	NM_001102608:exon34:c.6502+1G>A	0.0006	1	1	.	.	.	.	.	.	.	.	.	.	D	.	.
chr4	1172686	1172686	STS-26T	SPON2	T	A	splicing	.	0.4	.	chr4:1172686_T/A	.	NM_001199021:exon3:UTR5	.	.	NA	.	.	.	.	.	.	.	.	.	.	.	.	.
chr4	5989064	5989064	STS-26T	C4orf50	A	T	exonic	nonsynonymous_SNV	1	.	chr4:5989064_A/T	C4orf50:NM_001364690:exon5:c.T2445A:p.D815E,C4orf50:NM_001364689:exon6:c.T2982A:p.D994E	.	.	.	0.666666666666667	.	.	.	.	.	D	.	.	.	T	P	.	.
chr4	11399567	11399567	STS-26T	HS3ST1	G	A	exonic	stopgain	0.142857142857143	rs771189478	chr4:11399567_G/A	HS3ST1:NM_005114:exon2:c.C439T:p.R147X	.	.	.	1	.	.	.	.	.	.	.	.	D	.	D	.	Uncertain_significance
chr4	11399822	11399822	STS-26T	HS3ST1	C	T	exonic	nonsynonymous_SNV	0.285714285714286	.	chr4:11399822_C/T	HS3ST1:NM_005114:exon2:c.G184A:p.V62M	.	.	.	1	.	.	.	.	.	D	D	D	D	D	D	M	Uncertain_significance
chr4	37443856	37443856	STS-26T	NWD2	G	A	exonic	stopgain	0.133333333333333	.	chr4:37443856_G/A	NWD2:NM_001144990:exon7:c.G1868A:p.W623X	.	.	.	1	.	.	.	.	.	.	.	.	D	.	D	.	Uncertain_significance
chr4	55896772	55896772	STS-26T	EXOC1	G	A	exonic	nonsynonymous_SNV	0.435897435897436	rs35001804	chr4:55896772_G/A	EXOC1:NM_178237:exon15:c.G1964A:p.G655E,EXOC1:NM_001024924:exon16:c.G2009A:p.G670E,EXOC1:NM_018261:exon16:c.G2009A:p.G670E	.	0.0053	0.0086	1	.	.	.	.	.	D	D	D	D	.	D	M	Uncertain_significance
chr4	56354103	56354103	STS-26T	AASDH	A	C	exonic	nonsynonymous_SNV	0.225806451612903	rs148777026	chr4:56354103_A/C		.	0.0003	0.0095	0.857142857142857	.	.	.	.	.	D	D	D	D	T	D	H	Uncertain_significance
chr4	56446740	56446740	STS-26T	PAICS	T	C	exonic	nonsynonymous_SNV	0.32	.	chr4:56446740_T/C	PAICS:NM_001079524:exon3:c.T260C:p.I87T,PAICS:NM_001079525:exon4:c.T281C:p.I94T,PAICS:NM_006452:exon4:c.T260C:p.I87T	.	.	.	0.714285714285714	.	.	.	.	.	D	P	P	N	T	D	M	Uncertain_significance
chr4	68668125	68668125	STS-26T	UGT2B15	C	A	exonic	nonsynonymous_SNV	0.3	.	chr4:68668125_C/A	UGT2B15:NM_001076:exon2:c.G788T:p.W263L	.	.	.	0.714285714285714	.	.	.	.	.	D	D	P	U	T	D	M	.
chr4	69485338	69485338	STS-26T	UGT2B4	G	A	exonic	nonsynonymous_SNV	0.333333333333333	.	chr4:69485338_G/A	UGT2B4:NM_021139:exon5:c.C1180T:p.P394S,UGT2B4:NM_001297616:exon6:c.C772T:p.P258S	.	.	.	0.857142857142857	.	.	.	.	.	D	D	D	U	D	D	H	Uncertain_significance
chr4	78911125	78911125	STS-26T	BMP2K	G	A	exonic	nonsynonymous_SNV	0.473684210526316	rs143310663	chr4:78911125_G/A	BMP2K:NM_198892:exon16:c.G2578A:p.A860T	.	0.0039	6	0.714285714285714	.	.	.	.	.	D	D	P	N	T	D	M	Uncertain_significance
chr4	119031942	119031942	STS-26T	SYNPO2	C	T	exonic	nonsynonymous_SNV	0.486486486486487	.	chr4:119031942_C/T	SYNPO2:NM_001128933:exon4:c.C3167T:p.S1056L,SYNPO2:NM_001128934:exon4:c.C3167T:p.S1056L,SYNPO2:NM_001286754:exon4:c.C3074T:p.S1025L,SYNPO2:NM_133477:exon4:c.C3167T:p.S1056L	.	.	.	0.714285714285714	.	.	.	.	.	D	P	B	D	T	D	M	Uncertain_significance
chr4	143214167	143214167	STS-26T	USP38	C	T	exonic	nonsynonymous_SNV	0.555555555555556	.	chr4:143214167_C/T	USP38:NM_001290325:exon9:c.C2191T:p.L731F,USP38:NM_032557:exon9:c.C2191T:p.L731F,USP38:NM_001290326:exon10:c.C826T:p.L276F	.	.	.	0.857142857142857	.	.	.	.	.	D	D	D	D	T	D	M	Uncertain_significance
chr4	150683625	150683633	STS-26T	LRBA	TGTCACGTG	T	exonic	frameshift_deletion	0.263157894736842	.	chr4:150683625_TGTCACGTG/T	LRBA:NM_001199282:exon37:c.5839_5846del:p.H1947Sfs*29,LRBA:NM_001364905:exon37:c.5839_5846del:p.H1947Sfs*29,LRBA:NM_001367550:exon37:c.5839_5846del:p.H1947Sfs*29,LRBA:NM_006726:exon37:c.5839_5846del:p.H1947Sfs*29	.	.	.	NA	.	.	.	.	.	.	.	.	.	.	.	.	.
chr4	154570575	154570575	STS-26T	FGB	G	A	exonic	stopgain	0.576923076923077	.	chr4:154570575_G/A	FGB:NM_001184741:exon8:c.G1224A:p.W408X,FGB:NM_005141:exon8:c.G1401A:p.W467X	.	.	.	1	.	.	.	.	.	.	.	.	D	.	D	.	Uncertain_significance
chr5	35659193	35659193	STS-26T	SPEF2	C	T	exonic	nonsynonymous_SNV	0.771428571428571	.	chr5:35659193_C/T	SPEF2:NM_024867:exon8:c.C1153T:p.L385F,SPEF2:NM_144722:exon8:c.C1153T:p.L385F	.	.	.	0.857142857142857	.	.	.	.	.	D	D	D	D	T	D	M	Uncertain_significance
chr5	62353284	62353284	STS-26T	KIF2A	A	C	exonic	nonsynonymous_SNV	0.142857142857143	.	chr5:62353284_A/C	KIF2A:NM_001098511:exon6:c.A467C:p.K156T,KIF2A:NM_001243953:exon6:c.A410C:p.K137T,KIF2A:NM_004520:exon6:c.A467C:p.K156T,KIF2A:NM_001243952:exon7:c.A407C:p.K136T	.	.	.	0.714285714285714	.	.	.	.	.	D	P	B	D	T	D	M	Uncertain_significance
chr5	112838721	112838721	STS-26T	APC	C	T	exonic	nonsynonymous_SNV	0.655172413793103	.	chr5:112838721_C/T		.	.	.	0.857142857142857	559909	Familial_adenomatous_polyposis_1	MedGen:C2713442,OMIM:175100	criteria_provided,_single_submitter	Uncertain_significance	D	D	D	D	D	D	L	Uncertain_significance
chr5	132559359	132559359	STS-26T	RAD50	G	A	exonic	nonsynonymous_SNV	0.529411764705882	rs370769989	chr5:132559359_G/A	RAD50:NM_005732:exon2:c.G205A:p.D69N	.	.	.	0.857142857142857	182499	Hereditary_cancer-predisposing_syndrome	MedGen:C0027672,SNOMED_CT:699346009	criteria_provided,_conflicting_interpretations	Conflicting_interpretations_of_pathogenicity	D	D	D	D	T	D	M	Uncertain_significance
chr5	136356930	136356930	STS-26T	TRPC7	G	A	exonic	nonsynonymous_SNV	0.3	.	chr5:136356930_G/A	TRPC7:NM_001167576:exon2:c.C458T:p.A153V,TRPC7:NM_001167577:exon2:c.C458T:p.A153V,TRPC7:NM_020389:exon2:c.C458T:p.A153V	.	.	.	0.857142857142857	.	.	.	.	.	D	D	D	D	T	D	M	Uncertain_significance
chr5	140552043	140552043	STS-26T	SRA1	A	AGTC	exonic	nonframeshift_insertion	1	.	chr5:140552043_A/AGTC	SRA1:NM_001035235:exon3:c.328_329insGAC:p.V110delinsGL	.	.	.	NA	.	.	.	.	.	.	.	.	.	.	.	.	.
chr5	141137592	141137592	STS-26T	PCDHB5	C	T	exonic	nonsynonymous_SNV	0.542857142857143	rs400562	chr5:141137592_C/T	PCDHB5:NM_015669:exon1:c.C2158T:p.P720S	.	.	.	NA	.	.	.	.	.	.	.	.	.	.	.	.	Uncertain_significance
chr5	141184133	141184133	STS-26T	PCDHB16	A	G	exonic	nonsynonymous_SNV	1	rs17844651	chr5:141184133_A/G	PCDHB16:NM_020957:exon1:c.A1574G:p.Q525R	.	.	.	NA	.	.	.	.	.	.	.	.	.	.	.	.	Uncertain_significance
chr5	141184153	141184153	STS-26T	PCDHB16	G	A	exonic	nonsynonymous_SNV	1	rs2697532	chr5:141184153_G/A	PCDHB16:NM_020957:exon1:c.G1594A:p.G532S	.	.	.	NA	.	.	.	.	.	.	.	.	.	.	.	.	Uncertain_significance
chr5	141375100	141375100	STS-26T	PCDHGA6	T	G	exonic	nonsynonymous_SNV	0.75	.	chr5:141375100_T/G	PCDHGA6:NM_018919:exon1:c.T1017G:p.D339E,PCDHGA6:NM_032086:exon1:c.T1017G:p.D339E	.	.	.	0.714285714285714	.	.	.	.	.	D	D	D	U	T	D	M	Uncertain_significance
chr5	146878727	146878730	STS-26T	PPP2R2B	AGCT	AGCTGCTGCTGCTGCT	exonic	nonframeshift_insertion	1	.	chr5:146878727_AGCT/AGCTGCTGCTGCTGCT	PPP2R2B:NM_181675:exon1:c.54_55insAGCAGCAGCAGC:p.S19_C20insSSSS	.	.	.	NA	.	.	.	.	.	.	.	.	.	.	.	.	.
chr5	149980428	149980428	STS-26T	SLC26A2	C	T	exonic	nonsynonymous_SNV	0.62	rs104893915	chr5:149980428_C/T	SLC26A2:NM_000112:exon3:c.C835T:p.R279W	.	0.0008	0.0024	1	19128	Inborn_genetic_diseases|Osteochondrodysplasia|Diastrophic_dysplasia|Achondrogenesis,_type_IB|Multiple_epiphyseal_dysplasia_4|Atelosteogenesis_type_2|SLC26A2-Related_Disorders|not_provided		criteria_provided,_multiple_submitters,_no_conflicts	Pathogenic	D	D	D	D	D	A	H	Likely_pathogenic
chr6	10751156	10751156	STS-26T	TMEM14B	G	T	exonic	nonsynonymous_SNV	0.681818181818182	rs17849403	chr6:10751156_G/T	TMEM14B:NM_001286484:exon3:c.G91T:p.G31W,TMEM14B:NM_001286488:exon4:c.G124T:p.G42W,TMEM14B:NM_030969:exon4:c.G124T:p.G42W	.	0.0051	0.0054	0.857142857142857	.	.	.	.	.	D	D	D	D	T	D	H	Uncertain_significance
chr6	16327684	16327684	STS-26T	ATXN1	A	ATGCTGCTGCTGCTGC	exonic	nonframeshift_insertion	0.384615384615385	.	chr6:16327684_A/ATGCTGCTGCTGCTGC	ATXN1:NM_001128164:exon7:c.626_627insGCAGCAGCAGCAGCA:p.Q208_H209insQQQQQ,ATXN1:NM_000332:exon8:c.626_627insGCAGCAGCAGCAGCA:p.Q208_H209insQQQQQ	.	.	.	NA	.	.	.	.	.	.	.	.	.	.	.	.	.
chr6	31815978	31815978	STS-26T	HSPA1A	T	G	exonic	nonsynonymous_SNV	1	.	chr6:31815978_T/G	HSPA1A:NM_005345:exon1:c.T222G:p.I74M	.	.	.	0.666666666666667	.	.	.	.	.	D	P	D	N	T	D	.	Uncertain_significance
chr6	36899601	36899601	STS-26T	C6orf89	C	T	exonic	nonsynonymous_SNV	0.28	.	chr6:36899601_C/T	C6orf89:NM_152734:exon2:c.C178T:p.P60S,C6orf89:NM_001286635:exon3:c.C157T:p.P53S	.	.	.	0.714285714285714	.	.	.	.	.	D	D	P	N	T	D	M	Uncertain_significance
chr6	41061555	41061555	STS-26T	APOBEC2	C	A	exonic	nonsynonymous_SNV	0.72	rs41273362	chr6:41061555_C/A	APOBEC2:NM_006789:exon2:c.C359A:p.T120N	.	0.0048	8	0.857142857142857	.	.	.	.	.	D	D	D	D	T	D	H	Uncertain_significance
chr6	43448894	43448894	STS-26T	ABCC10	A	T	exonic	nonsynonymous_SNV	0.5	.	chr6:43448894_A/T	ABCC10:NM_033450:exon17:c.A3889T:p.I1297F,ABCC10:NM_001198934:exon19:c.A3973T:p.I1325F,ABCC10:NM_001350518:exon19:c.A2641T:p.I881F	.	.	.	0.857142857142857	.	.	.	.	.	D	P	P	D	D	D	L	Uncertain_significance
chr6	62047954	62047954	STS-26T	KHDRBS2	G	A	exonic	nonsynonymous_SNV	0.6	.	chr6:62047954_G/A	KHDRBS2:NM_001350622:exon3:c.C260T:p.S87F,KHDRBS2:NM_152688:exon3:c.C260T:p.S87F	.	.	.	0.857142857142857	.	.	.	.	.	D	D	D	D	T	D	M	Uncertain_significance
chr6	87589938	87589939	STS-26T	RARS2	CG	C	exonic	frameshift_deletion	0.64	.	chr6:87589938_CG/C	RARS2:NM_001350505:exon1:c.19delC:p.R7Afs*11,RARS2:NM_020320:exon1:c.19delC:p.R7Afs*11	.	.	.	NA	.	.	.	.	.	.	.	.	.	.	.	.	.
chr6	89387512	89387512	STS-26T	RRAGD	G	A	exonic	nonsynonymous_SNV	0.596153846153846	.	chr6:89387512_G/A	RRAGD:NM_021244:exon2:c.C227T:p.S76L	.	.	.	1	.	.	.	.	.	D	D	D	D	D	D	M	Uncertain_significance
chr6	127829497	127829497	STS-26T	THEMIS	C	T	exonic	nonsynonymous_SNV	0.448979591836735	.	chr6:127829497_C/T	THEMIS:NM_001010923:exon3:c.G688A:p.E230K,THEMIS:NM_001164685:exon3:c.G688A:p.E230K,THEMIS:NM_001164687:exon3:c.G583A:p.E195K,THEMIS:NM_001318531:exon4:c.G397A:p.E133K	.	.	.	0.857142857142857	.	.	.	.	.	D	D	D	D	T	D	M	Uncertain_significance
chr6	130878120	130878120	STS-26T	EPB41L2	G	A	exonic	nonsynonymous_SNV	0.352941176470588	.	chr6:130878120_G/A	EPB41L2:NM_001350299:exon14:c.C2027T:p.S676F,EPB41L2:NM_001350301:exon14:c.C2027T:p.S676F,EPB41L2:NM_001350302:exon14:c.C2027T:p.S676F,EPB41L2:NM_001431:exon14:c.C2027T:p.S676F	.	.	.	0.714285714285714	.	.	.	.	.	D	D	D	N	D	D	L	.
chr6	136346027	136346027	STS-26T	MAP7	C	T	exonic	nonsynonymous_SNV	0.384615384615385	.	chr6:136346027_C/T		.	.	.	0.714285714285714	.	.	.	.	.	D	D	P	N	T	D	M	Uncertain_significance
chr6	146398946	146398946	STS-26T	GRM1	C	G	exonic	nonsynonymous_SNV	0.5	.	chr6:146398946_C/G	GRM1:NM_001278064:exon7:c.C1907G:p.A636G,GRM1:NM_001278066:exon7:c.C1907G:p.A636G,GRM1:NM_001278067:exon7:c.C1907G:p.A636G,GRM1:NM_001278065:exon8:c.C1907G:p.A636G	.	.	.	0.714285714285714	.	.	.	.	.	T	P	P	D	D	D	L	Uncertain_significance
chr7	1547017	1547017	STS-26T	TMEM184A	A	ACCC	exonic	nonframeshift_insertion	0.384615384615385	.	chr7:1547017_A/ACCC	TMEM184A:NM_001097620:exon9:c.1176_1177insGGG:p.G392_S393insG	.	.	.	NA	.	.	.	.	.	.	.	.	.	.	.	.	.
chr7	18829459	18829459	STS-26T	HDAC9	A	C	splicing	.	0.358490566037736	.	chr7:18829459_A/C	.	NM_001321868:exon19:c.2304-2A>C\x3bNM_001321877:exon18:c.2247-2A>C\x3bNM_178423:exon19:c.2370-2A>C\x3bNM_001321897:exon19:c.2247-2A>C\x3bNM_178425:exon18:c.2379-2A>C\x3bNM_058176:exon18:c.2370-2A>C	.	.	1	.	.	.	.	.	.	.	.	.	.	D	.	.
chr7	19116876	19116876	STS-26T	TWIST1	A	G	exonic	nonsynonymous_SNV	0.153846153846154	.	chr7:19116876_A/G	TWIST1:NM_000474:exon1:c.T446C:p.L149P	.	.	.	1	.	.	.	.	.	D	D	D	D	D	D	H	.
chr7	20681607	20681607	STS-26T	ABCB5	G	A	exonic	nonsynonymous_SNV	0.413793103448276	.	chr7:20681607_G/A	ABCB5:NM_178559:exon6:c.G475A:p.G159R,ABCB5:NM_001163941:exon15:c.G1810A:p.G604R	.	.	.	0.857142857142857	.	.	.	.	.	D	D	D	N	D	D	H	Uncertain_significance
chr7	21744447	21744447	STS-26T	DNAH11	T	G	exonic	nonsynonymous_SNV	0.295774647887324	.	chr7:21744447_T/G	DNAH11:NM_001277115:exon50:c.T8164G:p.F2722V	.	.	.	0.857142857142857	.	.	.	.	.	D	D	P	D	T	D	M	Uncertain_significance
chr7	23260029	23260029	STS-26T	GPNMB	C	G	exonic	nonsynonymous_SNV	0.453125	rs17147995	chr7:23260029_C/G	GPNMB:NM_001005340:exon5:c.C591G:p.N197K,GPNMB:NM_002510:exon5:c.C591G:p.N197K	.	0.0021	0.0037	0.857142857142857	.	.	.	.	.	D	D	P	D	T	D	M	Uncertain_significance
chr7	25228344	25228344	STS-26T	NPVF	C	G	exonic	nonsynonymous_SNV	0.680851063829787	rs886354	chr7:25228344_C/G	NPVF:NM_022150:exon1:c.G96C:p.M32I	.	.	.	NA	.	.	.	.	.	.	.	.	.	.	.	.	Uncertain_significance
chr7	26193346	26193346	STS-26T	HNRNPA2B1	T	C	exonic	nonsynonymous_SNV	0.4	.	chr7:26193346_T/C	HNRNPA2B1:NM_002137:exon9:c.A869G:p.D290G,HNRNPA2B1:NM_031243:exon10:c.A905G:p.D302G	.	.	.	0.714285714285714	.	.	.	.	.	T	D	P	D	D	D	L	Uncertain_significance
chr7	34684653	34684653	STS-26T	NPSR1	G	A	exonic	nonsynonymous_SNV	0.466666666666667	.	chr7:34684653_G/A	NPSR1:NM_001300933:exon2:c.G249A:p.M83I,NPSR1:NM_001300934:exon2:c.G249A:p.M83I,NPSR1:NM_001300935:exon2:c.G249A:p.M83I,NPSR1:NM_207172:exon2:c.G249A:p.M83I,NPSR1:NM_207173:exon2:c.G249A:p.M83I	.	.	.	0.714285714285714	.	.	.	.	.	D	D	D	D	T	D	L	Uncertain_significance
chr7	48389204	48389204	STS-26T	ABCA13	G	A	exonic	nonsynonymous_SNV	0.637931034482759	rs775942969	chr7:48389204_G/A	ABCA13:NM_152701:exon37:c.G11638A:p.G3880R	.	.	.	1	.	.	.	.	.	D	D	D	D	D	D	H	Uncertain_significance
chr7	70771559	70771559	STS-26T	AUTS2	C	T	exonic	nonsynonymous_SNV	0.358490566037736	.	chr7:70771559_C/T	AUTS2:NM_001127231:exon11:c.C1745T:p.S582F,AUTS2:NM_015570:exon11:c.C1745T:p.S582F	.	.	.	0.714285714285714	.	.	.	.	.	D	D	P	D	T	D	L	Uncertain_significance
chr7	71335709	71335709	STS-26T	GALNT17	C	T	exonic	nonsynonymous_SNV	0.363636363636364	.	chr7:71335709_C/T	GALNT17:NM_022479:exon2:c.C398T:p.S133F	.	.	.	0.714285714285714	.	.	.	.	.	D	D	P	N	T	D	M	Uncertain_significance
chr7	74779322	74779322	STS-26T	NCF1	A	G	exonic	nonsynonymous_SNV	0.633333333333333	rs10614	chr7:74779322_A/G	NCF1:NM_000265:exon4:c.A295G:p.S99G	.	.	.	NA	.	.	.	.	.	.	.	.	.	.	.	.	Uncertain_significance
chr7	87566858	87566858	STS-26T	ABCB1	G	A	exonic	nonsynonymous_SNV	0.655737704918033	.	chr7:87566858_G/A	ABCB1:NM_001348946:exon6:c.C457T:p.H153Y,ABCB1:NM_000927:exon7:c.C457T:p.H153Y,ABCB1:NM_001348944:exon8:c.C457T:p.H153Y,ABCB1:NM_001348945:exon10:c.C667T:p.H223Y	.	.	.	0.857142857142857	.	.	.	.	.	D	D	D	D	T	D	M	Uncertain_significance
chr7	88282672	88282672	STS-26T	STEAP4	C	A	exonic	nonsynonymous_SNV	0.596491228070175	rs73205916	chr7:88282672_C/A	STEAP4:NM_024636:exon3:c.G953T:p.R318L,STEAP4:NM_001205315:exon4:c.G953T:p.R318L	.	0.0057	8	0.714285714285714	.	.	.	.	.	D	D	D	N	D	N	M	.
chr7	96080367	96080367	STS-26T	DYNC1I1	C	T	exonic	nonsynonymous_SNV	0.319148936170213	.	chr7:96080367_C/T	DYNC1I1:NM_001135557:exon15:c.C1595T:p.P532L,DYNC1I1:NM_001278421:exon15:c.C1646T:p.P549L,DYNC1I1:NM_001278422:exon15:c.C1595T:p.P532L,DYNC1I1:NM_001135556:exon16:c.C1655T:p.P552L,DYNC1I1:NM_004411:exon16:c.C1706T:p.P569L	.	.	.	0.857142857142857	.	.	.	.	.	D	D	D	D	T	D	M	Uncertain_significance
chr7	99520306	99520306	STS-26T	ZKSCAN5	T	C	splicing	.	0.595744680851064	.	chr7:99520306_T/C	.	NM_001318082:exon5:c.772+2T>C\x3bNM_145102:exon5:c.772+2T>C\x3bNM_014569:exon5:c.772+2T>C	.	.	1	.	.	.	.	.	.	.	.	.	.	D	.	.
chr7	107915609	107915609	STS-26T	DLD	G	A	exonic	nonsynonymous_SNV	0.538461538461538	rs145670503	chr7:107915609_G/A	DLD:NM_001289750:exon7:c.G491A:p.R164H,DLD:NM_001289751:exon8:c.G719A:p.R240H,DLD:NM_001289752:exon8:c.G644A:p.R215H,DLD:NM_000108:exon9:c.G788A:p.R263H	.	0.0006	0.0024	0.857142857142857	200140	Maple_syrup_urine_disease,_type_3|not_specified|not_provided	MedGen:CN043137,OMIM:246900|MedGen:CN169374|MedGen:CN517202	criteria_provided,_multiple_submitters,_no_conflicts	Uncertain_significance	D	D	D	D	T	D	M	Uncertain_significance
chr7	140753336	140753336	STS-26T	BRAF	A	T	exonic	nonsynonymous_SNV	0.531914893617021	rs113488022	chr7:140753336_A/T	BRAF:NM_001354609:exon15:c.T1799A:p.V600E,BRAF:NM_004333:exon15:c.T1799A:p.V600E	.	.	.	0.857142857142857	29000			criteria_provided,_single_submitter	Pathogenic	D	D	D	D	D	D	N	Uncertain_significance
chr7	142036239	142036239	STS-26T	MGAM	G	A	exonic	nonsynonymous_SNV	0.483870967741935	.	chr7:142036239_G/A	MGAM:NM_001365693:exon17:c.G2030A:p.G677D,MGAM:NM_004668:exon17:c.G2030A:p.G677D	.	.	.	1	.	.	.	.	.	D	D	D	D	D	D	H	Uncertain_significance
chr7	142040156	142040156	STS-26T	MGAM	G	A	exonic	stopgain	0.673913043478261	.	chr7:142040156_G/A	MGAM:NM_001365693:exon20:c.G2358A:p.W786X,MGAM:NM_004668:exon20:c.G2358A:p.W786X	.	.	.	1	.	.	.	.	.	.	.	.	D	.	A	.	Uncertain_significance
chr7	142131021	142131021	STS-26T	MGAM2	C	T	exonic	nonsynonymous_SNV	0.3125	.	chr7:142131021_C/T	MGAM2:NM_001293626:exon4:c.C260T:p.P87L	.	.	.	0.75	.	.	.	.	.	D	P	P	.	T	.	.	Uncertain_significance
chr7	142864293	142864296	STS-26T	EPHB6	CCCT	CCCTCCT	exonic	nonframeshift_insertion	1	.	chr7:142864293_CCCT/CCCTCCT	EPHB6:NM_004445:exon7:c.496_497insCCT:p.S177_A178insS	.	.	.	NA	.	.	.	.	.	.	.	.	.	.	.	.	.
chr7	142961033	142961033	STS-26T	KEL	G	A	exonic	nonsynonymous_SNV	0.509803921568627	.	chr7:142961033_G/A	KEL:NM_000420:exon4:c.C295T:p.P99S	.	.	.	0.714285714285714	.	.	.	.	.	D	D	P	N	D	D	L	Uncertain_significance
chr7	143756314	143756314	STS-26T	CTAGE6	G	A	exonic	nonsynonymous_SNV	0.37037037037037	.	chr7:143756314_G/A	CTAGE6:NM_178561:exon1:c.C1345T:p.H449Y	.	.	.	0.75	.	.	.	.	.	.	P	P	.	T	.	M	Uncertain_significance
chr7	151195597	151195598	STS-26T	IQCA1L	TC	T	exonic	frameshift_deletion	0.55	.	chr7:151195597_TC/T	IQCA1L:NM_001304419:exon11:c.1375delG:p.E459Kfs*4	.	.	.	NA	.	.	.	.	.	.	.	.	.	.	.	.	.
chr8	1676560	1676560	STS-26T	DLGAP2	G	A	exonic	nonsynonymous_SNV	0.607142857142857	.	chr8:1676560_G/A	DLGAP2:NM_001346810:exon11:c.G2230A:p.E744K	.	.	.	0.857142857142857	.	.	.	.	.	D	D	P	D	T	D	M	Uncertain_significance
chr8	2962543	2962543	STS-26T	CSMD1	G	T	exonic	nonsynonymous_SNV	0.714285714285714	.	chr8:2962543_G/T	CSMD1:NM_033225:exon61:c.C9551A:p.P3184Q	.	.	.	0.714285714285714	.	.	.	.	.	D	D	D	D	T	D	L	.
chr8	3214634	3214634	STS-26T	CSMD1	C	T	exonic	nonsynonymous_SNV	0.4	.	chr8:3214634_C/T	CSMD1:NM_033225:exon30:c.G4730A:p.G1577E	.	.	.	0.857142857142857	.	.	.	.	.	D	D	D	D	T	D	M	.
chr8	8377352	8377358	STS-26T	PRAG1	CGCCGCT	C	exonic	nonframeshift_deletion	1	.	chr8:8377352_CGCCGCT/C		.	.	.	NA	.	.	.	.	.	.	.	.	.	.	.	.	.
chr8	19822512	19822512	STS-26T	INTS10	A	C	exonic	nonsynonymous_SNV	0.576923076923077	.	chr8:19822512_A/C		.	.	.	0.833333333333333	.	.	.	.	.	D	D	D	D	.	D	L	Uncertain_significance
chr8	54621018	54621018	STS-26T	RP1	G	A	exonic	nonsynonymous_SNV	0.8	.	chr8:54621018_G/A	RP1:NM_006269:exon2:c.G52A:p.E18K	.	.	.	0.857142857142857	.	.	.	.	.	D	D	D	D	T	D	M	Uncertain_significance
chr8	94838575	94838575	STS-26T	INTS8	C	T	exonic	nonsynonymous_SNV	0.346153846153846	.	chr8:94838575_C/T	INTS8:NM_017864:exon8:c.C974T:p.P325L	.	.	.	0.833333333333333	.	.	.	.	.	T	D	P	D	.	D	M	Uncertain_significance
chr8	113019172	113019172	STS-26T	CSMD3	C	T	exonic	nonsynonymous_SNV	0.703703703703704	.	chr8:113019172_C/T	CSMD3:NM_001363185:exon6:c.G925A:p.G309R,CSMD3:NM_052900:exon6:c.G925A:p.G309R,CSMD3:NM_198123:exon6:c.G925A:p.G309R,CSMD3:NM_198124:exon7:c.G805A:p.G269R	.	.	.	0.714285714285714	.	.	.	.	.	D	P	B	D	T	D	H	Uncertain_significance
chr8	141494938	141494938	STS-26T	MROH5	C	T	splicing	.	0.861111111111111	rs6578193	chr8:141494938_C/T	.	NM_207414:exon4:c.409-1G>A	.	.	NA	.	.	.	.	.	.	.	.	.	.	.	.	.
chr8	143921023	143921023	STS-26T	PLEC	A	G	exonic	nonsynonymous_SNV	0.785714285714286	.	chr8:143921023_A/G		.	.	.	0.714285714285714	.	.	.	.	.	D	D	D	U	T	D	M	Uncertain_significance
chr8	144379425	144379425	STS-26T	ADCK5	C	A	exonic	nonsynonymous_SNV	1	rs6599528	chr8:144379425_C/A	ADCK5:NM_174922:exon2:c.C51A:p.S17R	.	.	.	NA	.	.	.	.	.	.	.	.	.	.	.	.	Uncertain_significance
chr9	21971018	21971018	STS-26T	CDKN2A	G	A	exonic	nonsynonymous_SNV	1	rs121913386	chr9:21971018_G/A	CDKN2A:NM_000077:exon2:c.C341T:p.P114L,CDKN2A:NM_001195132:exon2:c.C341T:p.P114L,CDKN2A:NM_001363763:exon2:c.C188T:p.P63L	.	.	.	0.8	88528	Squamous_cell_carcinoma_of_the_skin|Cutaneous_melanoma|Squamous_cell_lung_carcinoma|Squamous_cell_carcinoma_of_the_head_and_neck|Malignant_melanoma_of_skin|Hereditary_cancer-predisposing_syndrome		criteria_provided,_single_submitter	Likely_pathogenic	D	D	D	.	T	D	.	Likely_pathogenic
chr9	39102694	39102694	STS-26T	CNTNAP3	G	A	exonic	nonsynonymous_SNV	0.942857142857143	.	chr9:39102694_G/A	CNTNAP3:NM_033655:exon17:c.C2558T:p.S853F	.	.	.	0.833333333333333	.	.	.	.	.	D	D	P	.	T	D	M	Uncertain_significance
chr9	41991703	41991703	STS-26T	CNTNAP3B	G	T	exonic	nonsynonymous_SNV	0.653061224489796	rs62555055	chr9:41991703_G/T	CNTNAP3B:NM_001201380:exon8:c.C1240A:p.R414S	.	.	.	NA	.	.	.	.	.	.	.	.	.	.	.	.	Uncertain_significance
chr9	104569865	104569865	STS-26T	OR13C8	G	A	exonic	nonsynonymous_SNV	1	rs150858980	chr9:104569865_G/A	OR13C8:NM_001004483:exon1:c.G698A:p.G233E	.	.	.	0.714285714285714	.	.	.	.	.	D	D	D	N	T	D	M	Uncertain_significance
chr9	110549959	110549959	STS-26T	SVEP1	C	T	exonic	nonsynonymous_SNV	1	.	chr9:110549959_C/T	SVEP1:NM_153366:exon2:c.G677A:p.G226E	.	.	.	0.857142857142857	.	.	.	.	.	D	D	P	D	T	D	M	Uncertain_significance
chr9	116235622	116235622	STS-26T	PAPPA	G	A	exonic	nonsynonymous_SNV	1	.	chr9:116235622_G/A	PAPPA:NM_002581:exon7:c.G2717A:p.R906K	.	.	.	0.714285714285714	.	.	.	.	.	T	D	P	D	T	D	M	Uncertain_significance
chr9	123136105	123136105	STS-26T	STRBP	G	T	exonic	nonsynonymous_SNV	1	.	chr9:123136105_G/T	STRBP:NM_001171137:exon16:c.C1667A:p.A556D,STRBP:NM_018387:exon16:c.C1709A:p.A570D	.	.	.	1	.	.	.	.	.	D	D	D	D	D	D	H	Uncertain_significance
chr9	127516899	127516899	STS-26T	NIBAN2	G	A	exonic	stopgain	1	.	chr9:127516899_G/A	NIBAN2:NM_001035534:exon8:c.C892T:p.Q298X,NIBAN2:NM_022833:exon8:c.C931T:p.Q311X	.	.	.	1	.	.	.	.	.	.	.	.	D	.	A	.	Uncertain_significance
chr9	134701287	134701287	STS-26T	COL5A1	G	A	exonic	nonsynonymous_SNV	1	.	chr9:134701287_G/A	COL5A1:NM_000093:exon4:c.G608A:p.G203D,COL5A1:NM_001278074:exon4:c.G608A:p.G203D	.	.	.	0.714285714285714	.	.	.	.	.	D	D	D	U	T	D	H	Uncertain_significance
chr10	19088097	19088097	STS-26T	MALRD1	C	T	exonic	nonsynonymous_SNV	1	.	chr10:19088097_C/T	MALRD1:NM_001142308:exon4:c.C509T:p.P170L	.	.	.	NA	.	.	.	.	.	.	.	.	.	.	.	.	Uncertain_significance
chr10	46549754	46549754	STS-26T	GPRIN2	G	C	exonic	nonsynonymous_SNV	0.607142857142857	rs4445576	chr10:46549754_G/C	GPRIN2:NM_014696:exon3:c.C983G:p.S328C	.	.	.	NA	.	.	.	.	.	.	.	.	.	.	.	.	.
chr10	49625530	49625530	STS-26T	CHAT	G	A	exonic	nonsynonymous_SNV	1	.	chr10:49625530_G/A		.	.	.	0.714285714285714	.	.	.	.	.	D	B	B	D	D	D	M	Uncertain_significance
chr10	68946400	68946400	STS-26T	DDX50	C	T	exonic	nonsynonymous_SNV	1	.	chr10:68946400_C/T	DDX50:NM_024045:exon15:c.C1984T:p.P662S	.	.	.	0.714285714285714	.	.	.	.	.	D	D	D	D	T	D	L	Uncertain_significance
chr10	75022147	75022153	STS-26T	KAT6B	GGAAGAA	GGAA	exonic	nonframeshift_deletion	1	.	chr10:75022147_GGAAGAA/GGAA		.	.	.	NA	.	.	.	.	.	.	.	.	.	.	.	.	.
chr10	75398985	75398985	STS-26T	ZNF503	T	C	exonic	nonsynonymous_SNV	0.45	.	chr10:75398985_T/C	ZNF503:NM_032772:exon2:c.A1705G:p.M569V	.	.	.	0.714285714285714	.	.	.	.	.	T	P	P	D	T	D	M	Uncertain_significance
chr10	87961113	87961113	STS-26T	PTEN	T	A	exonic	nonsynonymous_SNV	1	.	chr10:87961113_T/A	PTEN:NM_000314:exon8:c.T1021A:p.F341I,PTEN:NM_001304718:exon8:c.T430A:p.F144I,PTEN:NM_001304717:exon9:c.T1540A:p.F514I	.	.	.	1	.	.	.	.	.	D	D	D	D	D	D	M	Uncertain_significance
chr10	87961114	87961114	STS-26T	PTEN	T	A	exonic	nonsynonymous_SNV	1	.	chr10:87961114_T/A	PTEN:NM_000314:exon8:c.T1022A:p.F341Y,PTEN:NM_001304718:exon8:c.T431A:p.F144Y,PTEN:NM_001304717:exon9:c.T1541A:p.F514Y	.	.	.	1	.	.	.	.	.	D	D	D	D	D	D	M	Uncertain_significance
chr10	101010757	101010757	STS-26T	PDZD7	T	G	exonic	nonsynonymous_SNV	1	.	chr10:101010757_T/G	PDZD7:NM_001195263:exon15:c.A2132C:p.H711P	.	.	.	NA	.	.	.	.	.	.	.	.	.	.	.	.	.
chr11	488638	488638	STS-26T	PTDSS2	C	T	exonic	nonsynonymous_SNV	0.515151515151515	rs753104582	chr11:488638_C/T	PTDSS2:NM_001329545:exon7:c.C218T:p.P73L,PTDSS2:NM_001329544:exon8:c.C893T:p.P298L,PTDSS2:NM_001329548:exon8:c.C665T:p.P222L,PTDSS2:NM_030783:exon8:c.C845T:p.P282L	.	.	.	1	.	.	.	.	.	D	D	D	D	.	D	M	Uncertain_significance
chr11	4882141	4882141	STS-26T	OR51T1	C	T	exonic	nonsynonymous_SNV	0.5	.	chr11:4882141_C/T	OR51T1:NM_001004759:exon1:c.C242T:p.P81L	.	.	.	0.857142857142857	.	.	.	.	.	D	D	D	D	T	D	M	Uncertain_significance
chr11	5248480	5248480	STS-26T	HBG1	C	T	exonic	nonsynonymous_SNV	0.486486486486487	.	chr11:5248480_C/T	HBG1:NM_000559:exon3:c.G323A:p.G108E	.	.	.	0.666666666666667	.	.	.	.	.	D	D	D	U	D	N	.	Uncertain_significance
chr11	55554873	55554873	STS-26T	OR4C15	G	A	exonic	nonsynonymous_SNV	0.305555555555556	rs771730511	chr11:55554873_G/A	OR4C15:NM_001001920:exon1:c.G405A:p.M135I	.	.	.	0.666666666666667	.	.	.	.	.	D	P	P	.	T	N	M	Uncertain_significance
chr11	86951776	86951776	STS-26T	FZD4	C	A	exonic	nonsynonymous_SNV	0.133333333333333	.	chr11:86951776_C/A	FZD4:NM_012193:exon2:c.G980T:p.W327L	.	.	.	1	.	.	.	.	.	D	D	D	D	D	D	M	Uncertain_significance
chr11	92353616	92353616	STS-26T	FAT3	G	A	exonic	nonsynonymous_SNV	1	.	chr11:92353616_G/A	FAT3:NM_001008781:exon1:c.G1504A:p.G502R,FAT3:NM_001367949:exon2:c.G1504A:p.G502R	.	.	.	0.833333333333333	.	.	.	.	.	D	D	D	.	T	D	M	Uncertain_significance
chr11	94973303	94973303	STS-26T	CWC15	G	A	splicing	.	1	rs2276350	chr11:94973303_G/A	.	NM_001363372:exon1:UTR5	.	.	NA	.	.	.	.	.	.	.	.	.	.	.	.	.
chr11	101042064	101042064	STS-26T	PGR	C	T	exonic	nonsynonymous_SNV	1	.	chr11:101042064_C/T	PGR:NM_001271161:exon6:c.G1729A:p.E577K,PGR:NM_000926:exon7:c.G2527A:p.E843K,PGR:NM_001202474:exon7:c.G2035A:p.E679K,PGR:NM_001271162:exon7:c.G745A:p.E249K	.	.	.	0.857142857142857	.	.	.	.	.	D	D	D	D	D	D	L	.
chr11	121053623	121053623	STS-26T	TBCEL	G	GT	exonic	frameshift_insertion	1	.	chr11:121053623_G/GT	TBCEL:NM_001130047:exon4:c.347dupT:p.L117Ffs*45,TBCEL:NM_152715:exon4:c.347dupT:p.L117Ffs*45,TBCEL:NM_001363644:exon5:c.347dupT:p.L117Ffs*45	.	.	.	NA	.	.	.	.	.	.	.	.	.	.	.	.	.
chr11	124023373	124023373	STS-26T	OR10G9	C	T	exonic	nonsynonymous_SNV	1	rs747156389	chr11:124023373_C/T	OR10G9:NM_001001953:exon1:c.C361T:p.R121C	.	.	.	0.714285714285714	.	.	.	.	.	D	D	D	N	T	D	M	Uncertain_significance
chr11	134360257	134360257	STS-26T	GLB1L2	G	C	exonic	nonsynonymous_SNV	0.5	.	chr11:134360257_G/C	GLB1L2:NM_001370462:exon8:c.G737C:p.R246P	.	.	.	NA	.	.	.	.	.	.	.	.	.	.	.	.	.
chr12	6936728	6936728	STS-26T	ATN1	A	ACAGCAGCAGCAGCAGCAG	exonic	nonframeshift_insertion	875	.	chr12:6936728_A/ACAGCAGCAGCAGCAGCAG	ATN1:NM_001007026:exon5:c.1461_1462insCAGCAGCAGCAGCAGCAG:p.Q502_H503insQQQQQQ,ATN1:NM_001940:exon5:c.1461_1462insCAGCAGCAGCAGCAGCAG:p.Q502_H503insQQQQQQ	.	.	.	NA	.	.	.	.	.	.	.	.	.	.	.	.	.
chr12	11186007	11186007	STS-26T	TAS2R42	G	C	exonic	nonsynonymous_SNV	1	rs1650017	chr12:11186007_G/C	TAS2R42:NM_181429:exon1:c.C931G:p.P311A	.	.	.	NA	.	.	.	.	.	.	.	.	.	.	.	.	Uncertain_significance
chr12	11186175	11186175	STS-26T	TAS2R42	A	C	exonic	nonsynonymous_SNV	1	rs1669413	chr12:11186175_A/C	TAS2R42:NM_181429:exon1:c.T763G:p.W255G	.	.	.	NA	.	.	.	.	.	.	.	.	.	.	.	.	Uncertain_significance
chr12	13608823	13608823	STS-26T	GRIN2B	C	T	exonic	nonsynonymous_SNV	0.4	.	chr12:13608823_C/T	GRIN2B:NM_000834:exon9:c.G1790A:p.G597E	.	.	.	0.8	.	.	.	.	.	.	D	D	D	.	D	L	Uncertain_significance
chr12	22644023	22644023	STS-26T	ETNK1	G	GT	splicing	.	0.282608695652174	.	chr12:22644023_G/GT	.	NM_018638:exon2:c.416+1->T\x3bNM_001039481:exon2:c.416+1->T	.	.	NA	.	.	.	.	.	.	.	.	.	.	.	.	.
chr12	25108825	25108825	STS-26T	CASC1	T	TAAAAAAAAAAAAAAAAAAAA	splicing	.	0.928571428571429	.	chr12:25108825_T/TAAAAAAAAAAAAAAAAAAAA	.		.	.	NA	.	.	.	.	.	.	.	.	.	.	.	.	.
chr12	33407055	33407055	STS-26T	SYT10	C	T	exonic	nonsynonymous_SNV	1	rs370609371	chr12:33407055_C/T	SYT10:NM_198992:exon3:c.G811A:p.V271M	.	.	.	0.714285714285714	.	.	.	.	.	D	D	D	U	T	D	H	Uncertain_significance
chr12	49326136	49326136	STS-26T	TROAP	A	G	exonic	nonsynonymous_SNV	1	.	chr12:49326136_A/G	TROAP:NM_005480:exon6:c.A694G:p.R232G	.	.	.	1	.	.	.	.	.	D	D	D	D	.	D	M	Uncertain_significance
chr12	52058871	52058871	STS-26T	NR4A1	A	T	exonic	nonsynonymous_SNV	0.685714285714286	.	chr12:52058871_A/T	NR4A1:NM_173157:exon7:c.A1724T:p.Y575F,NR4A1:NM_001202233:exon8:c.A1763T:p.Y588F,NR4A1:NM_001202234:exon8:c.A1886T:p.Y629F,NR4A1:NM_002135:exon8:c.A1724T:p.Y575F	.	.	.	0.714285714285714	.	.	.	.	.	D	P	P	D	T	D	L	Uncertain_significance
chr12	66463071	66463071	STS-26T	GRIP1	C	T	exonic	nonsynonymous_SNV	1	.	chr12:66463071_C/T	GRIP1:NM_001178074:exon9:c.G895A:p.D299N,GRIP1:NM_001366722:exon9:c.G895A:p.D299N,GRIP1:NM_001366723:exon9:c.G973A:p.D325N,GRIP1:NM_001366724:exon9:c.G973A:p.D325N,GRIP1:NM_021150:exon9:c.G895A:p.D299N	.	.	.	0.857142857142857	.	.	.	.	.	D	D	D	D	T	D	H	Uncertain_significance
chr12	70353913	70353914	STS-26T	CNOT2	TA	TAA	exonic	nonframeshift_insertion	0.857142857142857	.	chr12:70353913_TA/TAA	CNOT2:NM_001199303:exon16:c.1622dupA:p.X541delinsX,CNOT2:NM_014515:exon16:c.1622dupA:p.X541delinsX,CNOT2:NM_001199302:exon17:c.1622dupA:p.X541delinsX	.	.	.	NA	.	.	.	.	.	.	.	.	.	.	.	.	.
chr12	85057186	85057186	STS-26T	LRRIQ1	T	C	splicing	.	1	.	chr12:85057186_T/C	.	NM_001079910:exon8:c.2391+2T>C	.	.	1	.	.	.	.	.	.	.	.	.	.	D	.	.
chr13	102748299	102748299	STS-26T	CCDC168	C	T	exonic	nonsynonymous_SNV	0.5	.	chr13:102748299_C/T	CCDC168:NM_001146197:exon4:c.G2398A:p.E800K	.	.	.	NA	.	.	.	.	.	.	.	.	.	.	.	.	Uncertain_significance
chr13	106493168	106493168	STS-26T	EFNB2	G	A	exonic	nonsynonymous_SNV	0.560975609756098	.	chr13:106493168_G/A	EFNB2:NM_004093:exon5:c.C874T:p.P292S	.	.	.	1	.	.	.	.	.	D	D	D	D	D	D	M	Uncertain_significance
chr14	18985482	18985482	STS-26T	POTEM	G	A	splicing	.	0.583333333333333	rs201661142	chr14:18985482_G/A	.	NM_001145442:exon7:c.1197+1G>A	.	.	0	.	.	.	.	.	.	.	.	.	.	N	.	.
chr14	21525364	21525364	STS-26T	SALL2	A	G	exonic	nonsynonymous_SNV	1	rs1263811	chr14:21525364_A/G	SALL2:NM_001291446:exon2:c.T364C:p.S122P,SALL2:NM_001291447:exon2:c.T358C:p.S120P,SALL2:NM_001364564:exon2:c.T358C:p.S120P,SALL2:NM_005407:exon2:c.T364C:p.S122P	.	.	.	NA	.	.	.	.	.	.	.	.	.	.	.	.	Uncertain_significance
chr14	21665434	21665434	STS-26T	OR4E2	A	G	exonic	nonsynonymous_SNV	1	rs2874103	chr14:21665434_A/G	OR4E2:NM_001001912:exon1:c.A352G:p.M118V	.	.	.	NA	.	.	.	.	.	.	.	.	.	.	.	.	Uncertain_significance
chr14	21665783	21665783	STS-26T	OR4E2	G	A	exonic	nonsynonymous_SNV	1	rs970382	chr14:21665783_G/A	OR4E2:NM_001001912:exon1:c.G701A:p.R234Q	.	.	.	NA	.	.	.	.	.	.	.	.	.	.	.	.	Uncertain_significance
chr14	22877070	22877070	STS-26T	LRP10	G	A	exonic	nonsynonymous_SNV	1	rs142153001	chr14:22877070_G/A	LRP10:NM_014045:exon7:c.G1685A:p.R562H	.	0.0078	0.0095	0.857142857142857	.	.	.	.	.	T	D	D	D	D	D	M	Uncertain_significance
chr14	36711448	36711448	STS-26T	SLC25A21	A	T	exonic	nonsynonymous_SNV	1	.	chr14:36711448_A/T	SLC25A21:NM_001171170:exon7:c.T473A:p.I158N,SLC25A21:NM_030631:exon7:c.T473A:p.I158N	.	.	.	0.857142857142857	.	.	.	.	.	D	D	D	D	T	D	M	Uncertain_significance
chr14	89931608	89931608	STS-26T	EFCAB11	C	T	exonic	nonsynonymous_SNV	1	.	chr14:89931608_C/T	EFCAB11:NM_001284266:exon5:c.G343A:p.D115N,EFCAB11:NM_001284267:exon5:c.G199A:p.D67N,EFCAB11:NM_001284268:exon5:c.G271A:p.D91N,EFCAB11:NM_001284269:exon5:c.G271A:p.D91N,EFCAB11:NM_145231:exon5:c.G343A:p.D115N	.	.	.	0.714285714285714	.	.	.	.	.	T	D	D	D	T	D	M	Uncertain_significance
chr14	92071010	92071010	STS-26T	ATXN3	C	CCTGCTGCTGCTGCTGCTGCTGCTGCTGCTGCTGCTGCTG	exonic	nonframeshift_insertion	1	.	chr14:92071010_C/CCTGCTGCTGCTGCTGCTGCTGCTGCTGCTGCTGCTGCTG		.	.	.	NA	.	.	.	.	.	.	.	.	.	.	.	.	.
chr14	93586807	93586822	STS-26T	UNC79	TTGCCTGAAGATTCTC	T	exonic	nonframeshift_deletion	0.571428571428571	.	chr14:93586807_TTGCCTGAAGATTCTC/T	UNC79:NM_001346218:exon22:c.2932_2946del:p.K980_L984del,UNC79:NM_020818:exon22:c.2401_2415del:p.K803_L807del	.	.	.	NA	.	.	.	.	.	.	.	.	.	.	.	.	.
chr15	20534729	20534729	STS-26T	GOLGA6L6	C	T	exonic	nonsynonymous_SNV	0.272727272727273	.	chr15:20534729_C/T	GOLGA6L6:NM_001145004:exon8:c.G1705A:p.E569K	.	.	.	0.75	.	.	.	.	.	.	P	P	.	.	N	M	Uncertain_significance
chr15	22608089	22608089	STS-26T	GOLGA8J	C	T	exonic	nonsynonymous_SNV	0.5	.	chr15:22608089_C/T	GOLGA8J:NM_001282472:exon17:c.G1529A:p.G510E	.	.	.	NA	.	.	.	.	.	.	.	.	.	.	.	.	Uncertain_significance
chr15	22612072	22612072	STS-26T	GOLGA8J	T	A	exonic	nonsynonymous_SNV	0.372549019607843	rs146352451	chr15:22612072_T/A	GOLGA8J:NM_001282472:exon10:c.A699T:p.Q233H	.	.	.	NA	.	.	.	.	.	.	.	.	.	.	.	.	.
chr15	22903836	22903836	STS-26T	CYFIP1	C	T	exonic	nonsynonymous_SNV	0.512820512820513	rs7170637	chr15:22903836_C/T		.	.	.	NA	.	.	.	.	.	.	.	.	.	.	.	.	Uncertain_significance
chr15	23647279	23647279	STS-26T	MAGEL2	G	A	exonic	nonsynonymous_SNV	0.363636363636364	rs1002045692	chr15:23647279_G/A	MAGEL2:NM_019066:exon1:c.C464T:p.P155L	.	.	.	NA	.	.	.	.	.	.	.	.	.	.	.	.	.
chr15	31229302	31229304	STS-26T	LOC283710	CGG	CG	exonic	frameshift_deletion	0.857142857142857	.	chr15:31229302_CGG/CG	LOC283710:NM_001243538:exon2:c.75delC:p.R26Gfs*101	.	.	.	NA	.	.	.	.	.	.	.	.	.	.	.	.	.
chr15	33773593	33773593	STS-26T	RYR3	G	A	exonic	nonsynonymous_SNV	0.464285714285714	.	chr15:33773593_G/A	RYR3:NM_001036:exon64:c.G9115A:p.G3039R,RYR3:NM_001243996:exon64:c.G9115A:p.G3039R	.	.	.	0.714285714285714	.	.	.	.	.	T	D	D	D	D	D	L	Uncertain_significance
chr15	40407805	40407807	STS-26T	IVD	GTT	G	exonic	frameshift_deletion	0.444444444444444	.	chr15:40407805_GTT/G	IVD:NM_001354599:exon2:c.315_316del:p.F106Sfs*66,IVD:NM_001354600:exon2:c.315_316del:p.F106Sfs*66	.	.	.	NA	.	.	.	.	.	.	.	.	.	.	.	.	.
chr15	41184530	41184530	STS-26T	EXD1	C	T	exonic	nonsynonymous_SNV	0.5625	.	chr15:41184530_C/T	EXD1:NM_152596:exon10:c.G946A:p.E316K,EXD1:NM_001286441:exon12:c.G1120A:p.E374K	.	.	.	0.714285714285714	.	.	.	.	.	D	D	D	D	T	D	L	Uncertain_significance
chr15	41888042	41888042	STS-26T	SPTBN5	G	A	exonic	nonsynonymous_SNV	0.52	.	chr15:41888042_G/A	SPTBN5:NM_016642:exon5:c.C545T:p.A182V	.	.	.	0.857142857142857	.	.	.	.	.	D	D	D	N	D	D	M	Uncertain_significance
chr15	52253328	52253328	STS-26T	MYO5C	C	T	exonic	nonsynonymous_SNV	0.533333333333333	.	chr15:52253328_C/T	MYO5C:NM_018728:exon12:c.G1525A:p.E509K	.	.	.	1	.	.	.	.	.	D	D	D	D	D	D	H	Uncertain_significance
chr15	58599600	58599600	STS-26T	ADAM10	G	A	exonic	nonsynonymous_SNV	0.555555555555556	.	chr15:58599600_G/A	ADAM10:NM_001320570:exon14:c.C2057T:p.P686L,ADAM10:NM_001110:exon15:c.C2150T:p.P717L	.	.	.	0.857142857142857	.	.	.	.	.	D	D	D	D	T	D	M	Uncertain_significance
chr15	64418656	64418656	STS-26T	TRIP4	A	G	exonic	nonsynonymous_SNV	0.25	.	chr15:64418656_A/G	TRIP4:NM_001321924:exon9:c.A596G:p.E199G,TRIP4:NM_016213:exon9:c.A1286G:p.E429G	.	.	.	1	.	.	.	.	.	D	D	D	D	.	D	M	Uncertain_significance
chr15	85244616	85244616	STS-26T	GOLGA6L3	G	A	exonic	nonsynonymous_SNV	0.19047619047619	rs200601580	chr15:85244616_G/A	GOLGA6L3:NM_001310153:exon6:c.G626A:p.R209H	.	0.0019	0.0025	NA	.	.	.	.	.	.	.	.	.	.	.	.	Uncertain_significance
chr15	88881558	88881558	STS-26T	HAPLN3	C	T	exonic	nonsynonymous_SNV	0.5	.	chr15:88881558_C/T	HAPLN3:NM_178232:exon3:c.G292A:p.E98K,HAPLN3:NM_001307952:exon4:c.G478A:p.E160K	.	.	.	0.857142857142857	.	.	.	.	.	D	D	D	D	T	D	H	Uncertain_significance
chr16	260008	260015	STS-26T	FAM234A	GGGCCAAC	G	exonic	frameshift_deletion	0.655172413793103	.	chr16:260008_GGGCCAAC/G	FAM234A:NM_001284497:exon5:c.426_432del:p.N144Afs*65,FAM234A:NM_032039:exon5:c.426_432del:p.N144Afs*65	.	.	.	NA	.	.	.	.	.	.	.	.	.	.	.	.	.
chr16	5028162	5028162	STS-26T	NAGPA	G	A	exonic	nonsynonymous_SNV	0.444444444444444	.	chr16:5028162_G/A	NAGPA:NM_016256:exon6:c.C944T:p.P315L	.	.	.	0.714285714285714	.	.	.	.	.	D	D	P	D	T	D	L	Uncertain_significance
chr16	9763519	9763519	STS-26T	GRIN2A	G	A	exonic	nonsynonymous_SNV	0.472222222222222	.	chr16:9763519_G/A	GRIN2A:NM_001134407:exon13:c.C4025T:p.S1342F,GRIN2A:NM_000833:exon14:c.C4025T:p.S1342F	.	.	.	0.857142857142857	.	.	.	.	.	D	D	P	D	T	D	M	Uncertain_significance
chr16	67987919	67987919	STS-26T	DPEP2	C	T	exonic	stopgain	0.432432432432432	.	chr16:67987919_C/T	DPEP2:NM_001324159:exon8:c.G665A:p.W222X,DPEP2:NM_001369657:exon9:c.G1139A:p.W380X,DPEP2:NM_022355:exon10:c.G1139A:p.W380X	.	.	.	1	.	.	.	.	.	.	.	.	D	.	A	.	Uncertain_significance
chr16	71069298	71069298	STS-26T	HYDIN	G	A	exonic	nonsynonymous_SNV	0.617647058823529	.	chr16:71069298_G/A	HYDIN:NM_001198542:exon14:c.C2024T:p.T675I,HYDIN:NM_001198543:exon14:c.C1994T:p.T665I,HYDIN:NM_001270974:exon14:c.C1943T:p.T648I,HYDIN:NM_017558:exon14:c.C1943T:p.T648I	.	.	.	0.714285714285714	.	.	.	.	.	D	P	P	U	T	D	M	Uncertain_significance
chr16	71284878	71284878	STS-26T	CMTR2	G	A	exonic	nonsynonymous_SNV	0.542857142857143	.	chr16:71284878_G/A	CMTR2:NM_001324378:exon2:c.C1043T:p.P348L,CMTR2:NM_001324379:exon2:c.C1043T:p.P348L,CMTR2:NM_001099642:exon3:c.C1043T:p.P348L,CMTR2:NM_001324374:exon3:c.C1043T:p.P348L,CMTR2:NM_001324377:exon3:c.C1043T:p.P348L,CMTR2:NM_018348:exon3:c.C1043T:p.P348L	.	.	.	0.857142857142857	.	.	.	.	.	D	P	P	D	T	D	M	Uncertain_significance
chr16	87851781	87851781	STS-26T	SLC7A5	C	T	exonic	nonsynonymous_SNV	0.482758620689655	rs151257488	chr16:87851781_C/T	SLC7A5:NM_003486:exon2:c.G607A:p.A203T	.	0.0006	0.0024	0.714285714285714	.	.	.	.	.	T	D	D	D	D	D	L	Uncertain_significance
chr17	7676127	7676137	STS-26T	TP53	GTAGGAGCTGC	G	exonic	frameshift_deletion	1	.	chr17:7676127_GTAGGAGCTGC/G		.	.	.	NA	.	.	.	.	.	.	.	.	.	.	.	.	.
chr17	11923879	11923879	STS-26T	DNAH9	G	A	exonic	nonsynonymous_SNV	0.208333333333333	.	chr17:11923879_G/A	DNAH9:NM_004662:exon8:c.G751A:p.E251K,DNAH9:NM_001372:exon62:c.G11815A:p.E3939K	.	.	.	0.857142857142857	.	.	.	.	.	D	D	D	D	T	D	H	Uncertain_significance
chr17	41528150	41528150	STS-26T	KRT19	G	A	exonic	nonsynonymous_SNV	1	.	chr17:41528150_G/A	KRT19:NM_002276:exon1:c.C98T:p.A33V	.	.	.	0.857142857142857	.	.	.	.	.	T	D	D	D	D	D	M	Uncertain_significance
chr17	41854575	41854575	STS-26T	KLHL11	T	A	exonic	nonsynonymous_SNV	1	.	chr17:41854575_T/A	KLHL11:NM_018143:exon2:c.A1292T:p.N431I	.	.	.	1	.	.	.	.	.	D	D	D	D	D	D	H	Uncertain_significance
chr17	43884083	43884083	STS-26T	MPP2	C	T	splicing	.	1	rs231518	chr17:43884083_C/T	.	NM_001278372:exon4:c.222+1G>A	.	.	NA	.	.	.	.	.	.	.	.	.	.	.	.	.
chr17	45274184	45274185	STS-26T	MAP3K14	GC	G	exonic	frameshift_deletion	1	.	chr17:45274184_GC/G	MAP3K14:NM_003954:exon8:c.1490delG:p.G497Afs*89	.	.	.	NA	.	.	.	.	.	.	.	.	.	.	.	.	.
chr17	75813215	75813215	STS-26T	UNK	T	C	splicing	.	0.6	.	chr17:75813215_T/C	.	NM_001080419:exon5:c.758+2T>C	.	.	1	.	.	.	.	.	.	.	.	.	.	D	.	.
chr18	712349	712367	STS-26T	ENOSF1	GCCGCGCGTACCATGGCGT	G	exonic	frameshift_deletion	0.842105263157895	.	chr18:712349_GCCGCGCGTACCATGGCGT/G	ENOSF1:NM_001354067:exon1:c.221_228del:p.D74Afs*5,ENOSF1:NM_001354068:exon1:c.221_228del:p.D74Afs*5,ENOSF1:NM_202758:exon1:c.221_228del:p.D74Afs*5	.	.	.	NA	.	.	.	.	.	.	.	.	.	.	.	.	.
chr18	11886988	11886988	STS-26T	MPPE1	C	CGG	exonic	frameshift_insertion	0.394736842105263	rs561966131	chr18:11886988_C/CGG	MPPE1:NM_001242904:exon6:c.606_607insCC:p.G203Pfs*20,MPPE1:NM_001319154:exon7:c.606_607insCC:p.G203Pfs*20,MPPE1:NM_001330563:exon7:c.606_607insCC:p.G203Pfs*20,MPPE1:NM_023075:exon7:c.606_607insCC:p.G203Pfs*20	.	0.0008	0.0024	NA	.	.	.	.	.	.	.	.	.	.	.	.	.
chr18	23810503	23810503	STS-26T	LAMA3	G	A	exonic	nonsynonymous_SNV	0.482758620689655	.	chr18:23810503_G/A	LAMA3:NM_001127717:exon13:c.G1741A:p.G581S,LAMA3:NM_198129:exon13:c.G1741A:p.G581S	.	.	.	0.833333333333333	.	.	.	.	.	D	D	D	.	T	D	M	Uncertain_significance
chr18	31326941	31326941	STS-26T	DSG1	G	A	exonic	stopgain	0.633333333333333	.	chr18:31326941_G/A	DSG1:NM_001942:exon3:c.G152A:p.W51X	.	.	.	1	.	.	.	.	.	.	.	.	D	.	A	.	Pathogenic
chr19	1065019	1065019	STS-26T	ABCA7	G	A	exonic	nonsynonymous_SNV	1	.	chr19:1065019_G/A	ABCA7:NM_019112:exon46:c.G6133A:p.A2045T	.	.	.	0.833333333333333	.	.	.	.	.	D	P	P	.	D	N	M	Uncertain_significance
chr19	8917625	8917625	STS-26T	MUC16	C	T	exonic	stopgain	0.765957446808511	.	chr19:8917625_C/T	MUC16:NM_024690:exon11:c.G36491A:p.W12164X	.	.	.	1	.	.	.	.	.	.	.	.	.	.	A	.	Uncertain_significance
chr19	10453304	10453304	STS-26T	PDE4A	C	T	exonic	nonsynonymous_SNV	0.352941176470588	.	chr19:10453304_C/T	PDE4A:NM_006202:exon1:c.C41T:p.P14L	.	.	.	0.8	.	.	.	.	.	D	D	D	.	T	D	.	Uncertain_significance
chr19	11447525	11447531	STS-26T	PRKCSH	AGAGGAG	AGAG	exonic	nonframeshift_deletion	0.9375	.	chr19:11447525_AGAGGAG/AGAG	PRKCSH:NM_001289102:exon10:c.940_942del:p.E325del,PRKCSH:NM_001001329:exon11:c.940_942del:p.E325del,PRKCSH:NM_001289103:exon11:c.940_942del:p.E325del,PRKCSH:NM_001289104:exon11:c.940_942del:p.E325del,PRKCSH:NM_002743:exon11:c.940_942del:p.E325del	.	.	.	NA	.	.	.	.	.	.	.	.	.	.	.	.	.
chr19	15682425	15682425	STS-26T	CYP4F12	C	T	exonic	nonsynonymous_SNV	0.296296296296296	rs2285888	chr19:15682425_C/T	CYP4F12:NM_023944:exon6:c.C562T:p.R188C	.	.	.	NA	.	.	.	.	.	.	.	.	.	.	.	.	Uncertain_significance
chr19	17821347	17821347	STS-26T	INSL3	C	T	exonic	nonsynonymous_SNV	0.590909090909091	rs754081979	chr19:17821347_C/T	INSL3:NM_001265587:exon1:c.G160A:p.E54K,INSL3:NM_005543:exon1:c.G160A:p.E54K	.	.	.	0.833333333333333	.	.	.	.	.	D	D	D	.	D	N	M	Uncertain_significance
chr19	17834887	17834887	STS-26T	JAK3	C	T	exonic	nonsynonymous_SNV	0.352941176470588	rs3213409	chr19:17834887_C/T	JAK3:NM_000215:exon16:c.G2164A:p.V722I	.	0.0064	0.0099	0.142857142857143	138312	Acute_megakaryoblastic_leukemia|Severe_combined_immunodeficiency,_autosomal_recessive,_T_cell-negative,_B_cell-positive,_NK_cell-negative|Lymphoblastic_leukemia,_acute,_with_lymphomatous_features|not_specified	MeSH:D007947,MedGen:C0023462,Orphanet:ORPHA518|MedGen:C1833275,OMIM:600802,Orphanet:ORPHA35078|MedGen:C1855472,OMIM:247640|MedGen:CN169374	criteria_provided,_conflicting_interpretations	Conflicting_interpretations_of_pathogenicity	D	B	B	N	T	N	N	.
chr19	21383406	21383406	STS-26T	ZNF738	A	C	exonic	nonsynonymous_SNV	375	rs62110372	chr19:21383406_A/C	ZNF738:NM_001355237:exon5:c.A860C:p.H287P	.	.	.	NA	.	.	.	.	.	.	.	.	.	.	.	.	.
chr19	35351919	35351919	STS-26T	FFAR1	C	T	exonic	nonsynonymous_SNV	0.558823529411765	rs578010155	chr19:35351919_C/T	FFAR1:NM_005303:exon1:c.C368T:p.S123F	.	.	.	0.857142857142857	.	.	.	.	.	D	D	D	D	T	D	M	Uncertain_significance
chr19	39894126	39894126	STS-26T	FCGBP	C	T	exonic	nonsynonymous_SNV	0.189473684210526	rs201693960	chr19:39894126_C/T	FCGBP:NM_003890:exon13:c.G5635A:p.G1879R	.	0.0048	0.0077	1	.	.	.	.	.	.	D	D	.	.	D	M	Uncertain_significance
chr19	39902274	39902274	STS-26T	FCGBP	G	C	exonic	nonsynonymous_SNV	0.444444444444444	rs139175656	chr19:39902274_G/C	FCGBP:NM_003890:exon9:c.C4554G:p.H1518Q	.	.	.	NA	.	.	.	.	.	.	.	.	.	.	.	.	Uncertain_significance
chr19	39918471	39918471	STS-26T	FCGBP	C	G	exonic	nonsynonymous_SNV	0.479166666666667	.	chr19:39918471_C/G	FCGBP:NM_003890:exon4:c.G1825C:p.G609R	.	.	.	1	.	.	.	.	.	.	D	D	D	.	D	H	.
chr19	41577497	41577497	STS-26T	CEACAM21	A	C	exonic	nonsynonymous_SNV	0.765625	rs714106	chr19:41577497_A/C	CEACAM21:NM_001098506:exon2:c.A362C:p.N121T,CEACAM21:NM_033543:exon2:c.A362C:p.N121T	.	.	.	NA	.	.	.	.	.	.	.	.	.	.	.	.	Uncertain_significance
chr19	41579520	41579520	STS-26T	CEACAM21	G	A	exonic	nonsynonymous_SNV	0.516666666666667	rs2302188	chr19:41579520_G/A	CEACAM21:NM_001098506:exon3:c.G592A:p.V198M,CEACAM21:NM_001290113:exon3:c.G208A:p.V70M,CEACAM21:NM_033543:exon3:c.G592A:p.V198M,CEACAM21:NM_001288773:exon4:c.G208A:p.V70M	.	.	.	NA	.	.	.	.	.	.	.	.	.	.	.	.	Uncertain_significance
chr19	41586462	41586462	STS-26T	CEACAM21	A	T	splicing	.	0.409090909090909	rs3745936	chr19:41586462_A/T	.	NM_001288773:exon8:c.499-2A>T\x3bNM_001288773:exon8:UTR3\x3bNM_001290113:exon7:c.496-2A>T\x3bNM_001290113:exon7:UTR3\x3bNM_033543:exon7:c.880-2A>T\x3bNM_033543:exon7:UTR3\x3bNM_001098506:exon7:c.883-2A>T\x3bNM_001098506:exon7:UTR3	.	.	NA	.	.	.	.	.	.	.	.	.	.	.	.	.
chr19	41717688	41717688	STS-26T	CEACAM5	G	A	exonic	nonsynonymous_SNV	0.666666666666667	rs7249230	chr19:41717688_G/A	CEACAM5:NM_001291484:exon5:c.G1192A:p.E398K,CEACAM5:NM_001308398:exon5:c.G1189A:p.E397K,CEACAM5:NM_004363:exon5:c.G1192A:p.E398K	.	.	.	NA	.	.	.	.	.	.	.	.	.	.	.	.	Uncertain_significance
chr19	41761981	41761981	STS-26T	CEACAM6	T	G	exonic	nonsynonymous_SNV	1	rs11548735	chr19:41761981_T/G	CEACAM6:NM_002483:exon4:c.T716G:p.V239G	.	.	.	NA	.	.	.	.	.	.	.	.	.	.	.	.	Uncertain_significance
chr19	41999272	41999272	STS-26T	GRIK5	C	T	exonic	nonsynonymous_SNV	0.541666666666667	.	chr19:41999272_C/T	GRIK5:NM_002088:exon19:c.G2542A:p.E848K	.	.	.	0.666666666666667	.	.	.	.	.	D	D	D	.	T	D	L	Uncertain_significance
chr19	42910648	42910648	STS-26T	PSG6	G	A	exonic	nonsynonymous_SNV	0.388888888888889	.	chr19:42910648_G/A	PSG6:NM_001031850:exon3:c.C638T:p.P213L,PSG6:NM_002782:exon3:c.C638T:p.P213L	.	.	.	0.666666666666667	.	.	.	.	.	D	D	D	.	T	N	M	Uncertain_significance
chr19	49670259	49670259	STS-26T	BCL2L12	C	T	exonic	nonsynonymous_SNV	0.346938775510204	.	chr19:49670259_C/T	BCL2L12:NM_001040668:exon6:c.C722T:p.S241F,BCL2L12:NM_138639:exon6:c.C725T:p.S242F	.	.	.	0.714285714285714	.	.	.	.	.	D	D	D	D	T	D	L	Uncertain_significance
chr19	53634561	53634561	STS-26T	DPRX	G	A	exonic	nonsynonymous_SNV	0.391304347826087	rs761892759	chr19:53634561_G/A	DPRX:NM_001012728:exon2:c.G59A:p.R20Q	.	.	.	0.833333333333333	.	.	.	.	.	D	D	D	.	D	N	H	Uncertain_significance
chr19	56192035	56192035	STS-26T	ZSCAN5B	C	G	exonic	nonsynonymous_SNV	0.66	.	chr19:56192035_C/G	ZSCAN5B:NM_001080456:exon2:c.G403C:p.G135R	.	.	.	0.666666666666667	.	.	.	.	.	D	D	P	.	T	N	M	Uncertain_significance
chr19	56824615	56824615	STS-26T	PEG3	T	A	exonic	nonsynonymous_SNV	0.245614035087719	rs559813104	chr19:56824615_T/A	PEG3:NM_001146184:exon3:c.A41T:p.K14M,PEG3:NM_001369717:exon3:c.A41T:p.K14M,PEG3:NM_001369718:exon4:c.A41T:p.K14M,PEG3:NM_001369719:exon4:c.A41T:p.K14M,PEG3:NM_006210:exon4:c.A41T:p.K14M	.	.	.	0.666666666666667	.	.	.	.	.	D	D	P	D	T	.	N	Uncertain_significance
chr19	57941112	57941112	STS-26T	ZNF256	G	A	exonic	stopgain	0.543859649122807	rs776056252	chr19:57941112_G/A	ZNF256:NM_005773:exon3:c.C1696T:p.R566X	.	.	.	1	.	.	.	.	.	.	.	.	.	.	D	.	Uncertain_significance
chr20	14326155	14326155	STS-26T	FLRT3	G	A	exonic	nonsynonymous_SNV	0.361702127659574	.	chr20:14326155_G/A	FLRT3:NM_013281:exon2:c.C1352T:p.S451F,FLRT3:NM_198391:exon3:c.C1352T:p.S451F	.	.	.	0.714285714285714	.	.	.	.	.	D	D	P	D	T	D	L	.
chr20	17481834	17481834	STS-26T	PCSK2	G	A	exonic	nonsynonymous_SNV	0.745098039215686	.	chr20:17481834_G/A	PCSK2:NM_001201529:exon11:c.G1576A:p.G526R,PCSK2:NM_002594:exon12:c.G1681A:p.G561R,PCSK2:NM_001201528:exon13:c.G1624A:p.G542R	.	.	.	0.857142857142857	.	.	.	.	.	D	D	D	D	T	D	H	Uncertain_significance
chr20	23365094	23365094	STS-26T	GZF1	A	C	exonic	nonsynonymous_SNV	0.418604651162791	.	chr20:23365094_A/C	GZF1:NM_001317019:exon1:c.A711C:p.K237N,GZF1:NM_022482:exon2:c.A711C:p.K237N,GZF1:NM_001317012:exon3:c.A711C:p.K237N	.	.	.	0.714285714285714	.	.	.	.	.	D	D	D	D	T	D	L	Uncertain_significance
chr20	44501182	44501182	STS-26T	SERINC3	G	A	exonic	nonsynonymous_SNV	0.265957446808511	rs758858636	chr20:44501182_G/A	SERINC3:NM_006811:exon9:c.C1174T:p.R392W,SERINC3:NM_198941:exon9:c.C1174T:p.R392W	.	.	.	0.714285714285714	.	.	.	.	.	D	D	D	N	T	D	H	Uncertain_significance
chr20	46725215	46725215	STS-26T	SLC2A10	T	A	exonic	nonsynonymous_SNV	0.3125	.	chr20:46725215_T/A	SLC2A10:NM_030777:exon2:c.T179A:p.L60H	.	.	.	0.714285714285714	.	.	.	.	.	D	D	D	N	T	D	H	Uncertain_significance
chr20	47310147	47310147	STS-26T	ZMYND8	G	A	exonic	nonsynonymous_SNV	0.282051282051282	.	chr20:47310147_G/A		.	.	.	0.857142857142857	.	.	.	.	.	D	D	D	D	D	D	L	.
chr20	53254377	53254377	STS-26T	TSHZ2	G	A	exonic	nonsynonymous_SNV	0.279411764705882	.	chr20:53254377_G/A	TSHZ2:NM_001193421:exon2:c.G910A:p.E304K,TSHZ2:NM_173485:exon2:c.G919A:p.E307K	.	.	.	0.857142857142857	.	.	.	.	.	D	D	D	D	T	D	M	Uncertain_significance
chr20	58715174	58715174	STS-26T	NPEPL1	C	G	exonic	nonsynonymous_SNV	0.719298245614035	.	chr20:58715174_C/G	NPEPL1:NM_024663:exon12:c.C1420G:p.R474G,NPEPL1:NM_001204872:exon13:c.C1336G:p.R446G,NPEPL1:NM_001204873:exon13:c.C1276G:p.R426G	.	.	.	0.714285714285714	.	.	.	.	.	D	D	P	D	T	D	N	Uncertain_significance
chr21	10569534	10569534	STS-26T	TPTE	C	T	exonic	nonsynonymous_SNV	0.346666666666667	rs76723236	chr21:10569534_C/T	TPTE:NM_001290224:exon7:c.C250T:p.R84W,TPTE:NM_199260:exon10:c.C550T:p.R184W,TPTE:NM_199259:exon11:c.C610T:p.R204W,TPTE:NM_199261:exon12:c.C664T:p.R222W	.	3.573e-05	.	NA	.	.	.	.	.	.	.	.	.	.	.	.	Uncertain_significance
chr22	15690174	15690174	STS-26T	POTEH	G	C	exonic	nonsynonymous_SNV	0.428571428571429	rs201322170	chr22:15690174_G/C	POTEH:NM_001136213:exon1:c.G97C:p.A33P	.	.	.	NA	.	.	.	.	.	.	.	.	.	.	.	.	Uncertain_significance
chr22	18121695	18121695	STS-26T	TUBA8	G	C	exonic	nonsynonymous_SNV	0.254901960784314	.	chr22:18121695_G/C	TUBA8:NM_001193414:exon2:c.G22C:p.V8L,TUBA8:NM_018943:exon2:c.G220C:p.V74L	.	.	.	0.857142857142857	.	.	.	.	.	D	D	P	D	T	D	H	Uncertain_significance
chr22	25029315	25029315	STS-26T	KIAA1671	A	G	exonic	nonsynonymous_SNV	0.416666666666667	rs17667531	chr22:25029315_A/G	KIAA1671:NM_001145206:exon1:c.A1316G:p.K439R	.	.	.	0.666666666666667	.	.	.	.	.	D	D	P	N	.	P	L	Uncertain_significance
chr22	32398013	32398013	STS-26T	RTCB	T	A	exonic	nonsynonymous_SNV	0.5	.	chr22:32398013_T/A	RTCB:NM_014306:exon7:c.A742T:p.I248F	.	.	.	0.857142857142857	.	.	.	.	.	D	P	P	D	T	D	M	Uncertain_significance
chr22	35330371	35330371	STS-26T	TOM1	A	G	exonic	nonsynonymous_SNV	0.388888888888889	rs34371697	chr22:35330371_A/G	TOM1:NM_001135730:exon7:c.A655G:p.M219V,TOM1:NM_001135729:exon8:c.A691G:p.M231V,TOM1:NM_001135732:exon8:c.A790G:p.M264V,TOM1:NM_005488:exon8:c.A790G:p.M264V	.	0.0007	0.0013	0.857142857142857	.	.	.	.	.	D	D	D	D	T	D	M	Uncertain_significance
chr22	37070604	37070604	STS-26T	TMPRSS6	G	A	exonic	nonsynonymous_SNV	0.19047619047619	.	chr22:37070604_G/A	TMPRSS6:NM_001289000:exon15:c.C1721T:p.S574F,TMPRSS6:NM_001289001:exon15:c.C1721T:p.S574F,TMPRSS6:NM_153609:exon15:c.C1748T:p.S583F	.	.	.	1	.	.	.	.	.	D	D	D	D	D	D	M	Uncertain_significance
chr22	39678064	39678064	STS-26T	CACNA1I	C	T	exonic	nonsynonymous_SNV	0.678571428571429	.	chr22:39678064_C/T	CACNA1I:NM_001003406:exon30:c.C4906T:p.L1636F,CACNA1I:NM_021096:exon31:c.C5011T:p.L1671F	.	.	.	1	.	.	.	.	.	D	D	D	D	D	D	H	Uncertain_significance
chr22	42127941	42127941	STS-26T	CYP2D6\x3bCYP2D7	G	A	exonic	nonsynonymous_SNV	1	rs16947	chr22:42127941_G/A	CYP2D6:NM_001025161:exon5:c.C733T:p.R245C,CYP2D6:NM_000106:exon6:c.C886T:p.R296C	.	.	.	NA	.	.	.	.	.	.	.	.	.	.	.	.	Uncertain_significance
chr22	50548686	50548686	STS-26T	KLHDC7B	G	A	exonic	nonsynonymous_SNV	0.473684210526316	.	chr22:50548686_G/A	KLHDC7B:NM_138433:exon1:c.G2443A:p.E815K	.	.	.	0.666666666666667	.	.	.	.	.	D	P	B	.	D	N	M	Uncertain_significance
chrX	318607	318607	STS-26T	GTPBP6	C	G	exonic	nonsynonymous_SNV	1	.	chrX:318607_C/G	GTPBP6:NM_012227:exon1:c.G181C:p.G61R	.	.	.	NA	.	.	.	.	.	.	.	.	.	.	.	.	Uncertain_significance
chrX	1193297	1193297	STS-26T	CRLF2	T	C	exonic	nonsynonymous_SNV	1	.	chrX:1193297_T/C	CRLF2:NM_001012288:exon6:c.A437G:p.K146R,CRLF2:NM_022148:exon7:c.A773G:p.K258R	.	.	.	NA	.	.	.	.	.	.	.	.	.	.	.	.	Uncertain_significance
chrX	3103825	3103825	STS-26T	ARSF	G	A	exonic	nonsynonymous_SNV	1	.	chrX:3103825_G/A	ARSF:NM_001201538:exon9:c.G1166A:p.G389E,ARSF:NM_001201539:exon9:c.G1166A:p.G389E,ARSF:NM_004042:exon9:c.G1166A:p.G389E	.	.	.	0.857142857142857	.	.	.	.	.	D	P	P	U	D	D	M	Uncertain_significance
chrX	50420491	50420491	STS-26T	DGKK	C	T	exonic	nonsynonymous_SNV	1	rs376014418	chrX:50420491_C/T	DGKK:NM_001013742:exon4:c.G854A:p.R285Q	.	0.0003	1	1	.	.	.	.	.	.	D	D	.	.	.	.	Uncertain_significance
chrX	75784274	75784274	STS-26T	MAGEE2	C	T	exonic	nonsynonymous_SNV	1	rs267606512	chrX:75784274_C/T	MAGEE2:NM_138703:exon1:c.G778A:p.E260K	.	.	.	0.666666666666667	.	.	.	.	.	D	D	D	.	T	N	M	Uncertain_significance
chrX	91877385	91877385	STS-26T	PCDH11X	T	C	exonic	nonsynonymous_SNV	0.529411764705882	.	chrX:91877385_T/C		.	.	.	0.857142857142857	.	.	.	.	.	D	D	D	D	T	D	H	Uncertain_significance
chrX	115170393	115170393	STS-26T	LRCH2	T	G	exonic	nonsynonymous_SNV	1	.	chrX:115170393_T/G	LRCH2:NM_001243963:exon6:c.A904C:p.N302H,LRCH2:NM_020871:exon6:c.A904C:p.N302H	.	.	.	0.857142857142857	.	.	.	.	.	D	P	P	D	T	D	M	Uncertain_significance
chrX	124420330	124420330	STS-26T	TENM1	C	T	exonic	nonsynonymous_SNV	1	.	chrX:124420330_C/T	TENM1:NM_014253:exon24:c.G4942A:p.G1648R,TENM1:NM_001163278:exon25:c.G4963A:p.G1655R,TENM1:NM_001163279:exon25:c.G4960A:p.G1654R	.	.	.	0.857142857142857	.	.	.	.	.	D	D	P	D	D	D	L	Uncertain_significance
chrX	141003560	141003560	STS-26T	SPANXB1	C	G	exonic	nonsynonymous_SNV	1	rs878856926	chrX:141003560_C/G	SPANXB1:NM_032461:exon2:c.C220G:p.L74V	.	.	.	NA	.	.	.	.	.	.	.	.	.	.	.	.	Uncertain_significance
chrX	141905702	141905702	STS-26T	MAGEC1	C	T	exonic	stopgain	1	rs145052423	chrX:141905702_C/T	MAGEC1:NM_005462:exon4:c.C298T:p.Q100X	.	.	.	1	.	.	.	.	.	.	.	.	.	.	D	.	Uncertain_significance
chrX	148662440	148662440	STS-26T	AFF2	C	A	exonic	stopgain	1	.	chrX:148662440_C/A	AFF2:NM_001169122:exon3:c.C701A:p.S234X,AFF2:NM_001169123:exon3:c.C701A:p.S234X,AFF2:NM_001169124:exon3:c.C713A:p.S238X,AFF2:NM_001169125:exon3:c.C701A:p.S234X,AFF2:NM_002025:exon3:c.C713A:p.S238X	.	.	.	0.5	.	.	.	.	.	.	.	.	N	.	A	.	Pathogenic

## Sheet: HS-Sch-2
# Supplementary Table 2: HS-Sch-2 cell line variants with a potential impact on protein function, Related to Figure 4
chr	start	end	Sample	Gene.refGene	REF	ALT	Func.refGene	ExonicFunc.refGene	VAF	avsnp150	Variant	AAChange.refGene	GeneDetail.refGene	AF	AF_popmax	prop_pathogenic_pred	CLNALLELEID	CLNDN	CLNDISDB	CLNREVSTAT	CLNSIG	SIFT_pred	Polyphen2_HDIV_pred	Polyphen2_HVAR_pred	LRT_pred	FATHMM_pred	MutationTaster_pred	MutationAssessor_pred	InterVar_automated
chr1	942460	942460	HS-Sch-2	SAMD11	G	A	exonic	nonsynonymous_SNV	0.772727272727273	.	chr1:942460_G/A	SAMD11:NM_152486:exon10:c.G1036A:p.E346K	.	.	.	1	.	.	.	.	.	D	D	D	D	.	D	M	Uncertain_significance
chr1	2609364	2609364	HS-Sch-2	MMEL1	C	CG	exonic	frameshift_insertion	0.813953488372093	.	chr1:2609364_C/CG	MMEL1:NM_033467:exon6:c.509dupC:p.L171Afs*180	.	.	.	NA	.	.	.	.	.	.	.	.	.	.	.	.	.
chr1	24076186	24076186	HS-Sch-2	MYOM3	C	A	exonic	nonsynonymous_SNV	0.736111111111111	.	chr1:24076186_C/A	MYOM3:NM_152372:exon21:c.G2674T:p.D892Y	.	.	.	0.857142857142857	.	.	.	.	.	D	D	D	D	T	D	M	Uncertain_significance
chr1	26281107	26281108	HS-Sch-2	SH3BGRL3	TC	T	exonic	stopgain	0.746835443037975	.	chr1:26281107_TC/T	SH3BGRL3:NM_031286:exon3:c.267delC:p.L90*	.	.	.	NA	.	.	.	.	.	.	.	.	.	.	.	.	.
chr1	32964588	32964588	HS-Sch-2	RNF19B	A	G	exonic	nonsynonymous_SNV	0.4	.	chr1:32964588_A/G	RNF19B:NM_001127361:exon1:c.T98C:p.L33P,RNF19B:NM_001300826:exon1:c.T98C:p.L33P,RNF19B:NM_153341:exon1:c.T98C:p.L33P	.	.	.	0.666666666666667	.	.	.	.	.	D	D	P	.	T	D	N	.
chr1	45997719	45997726	HS-Sch-2	MAST2	CACAGGTA	C	exonic	nonframeshift_deletion	0.814814814814815	.	chr1:45997719_CACAGGTA/C	MAST2:NM_001324321:exon5:c.110_112del:p.G37_N38delinsD,MAST2:NM_001319245:exon6:c.593_595del:p.G198_N199delinsD,MAST2:NM_001324320:exon6:c.593_595del:p.G198_N199delinsD,MAST2:NM_015112:exon6:c.593_595del:p.G198_N199delinsD	.	.	.	NA	.	.	.	.	.	.	.	.	.	.	.	.	.
chr1	53210792	53210792	HS-Sch-2	CPT2	C	G	exonic	nonsynonymous_SNV	0.807017543859649	.	chr1:53210792_C/G	CPT2:NM_000098:exon4:c.C1118G:p.S373C,CPT2:NM_001330589:exon4:c.C1118G:p.S373C	.	.	.	1	.	.	.	.	.	D	D	D	D	D	D	M	Uncertain_significance
chr1	64178683	64178683	HS-Sch-2	ROR1	A	C	exonic	nonsynonymous_SNV	0.753846153846154	.	chr1:64178683_A/C	ROR1:NM_005012:exon9:c.A2642C:p.N881T	.	.	.	0.714285714285714	.	.	.	.	.	D	D	D	D	T	D	L	Uncertain_significance
chr1	120460621	120460621	HS-Sch-2	NBPF8	C	A	exonic	nonsynonymous_SNV	1	rs587696045	chr1:120460621_C/A	NBPF8:NM_001037501:exon16:c.C1850A:p.P617H	.	.	.	NA	.	.	.	.	.	.	.	.	.	.	.	.	Uncertain_significance
chr1	145873487	145873487	HS-Sch-2	ANKRD35	G	A	exonic	nonsynonymous_SNV	1	rs6670984	chr1:145873487_G/A	ANKRD35:NM_001280799:exon8:c.C1012T:p.P338S,ANKRD35:NM_144698:exon10:c.C1282T:p.P428S	.	.	.	NA	.	.	.	.	.	.	.	.	.	.	.	.	Uncertain_significance
chr1	146067225	146067225	HS-Sch-2	NBPF10	C	A	exonic	nonsynonymous_SNV	1	.	chr1:146067225_C/A	NBPF10:NM_001039703:exon85:c.G10592T:p.R3531M,NBPF10:NM_001302371:exon89:c.G11099T:p.R3700M	.	.	.	NA	.	.	.	.	.	.	.	.	.	.	.	.	Uncertain_significance
chr1	146067283	146067283	HS-Sch-2	NBPF10	C	T	exonic	nonsynonymous_SNV	1	.	chr1:146067283_C/T	NBPF10:NM_001039703:exon85:c.G10534A:p.E3512K,NBPF10:NM_001302371:exon89:c.G11041A:p.E3681K	.	.	.	NA	.	.	.	.	.	.	.	.	.	.	.	.	Uncertain_significance
chr1	148557528	148557528	HS-Sch-2	NBPF14	C	G	exonic	nonsynonymous_SNV	1	.	chr1:148557528_C/G	NBPF14:NM_015383:exon35:c.G4462C:p.E1488Q	.	.	.	NA	.	.	.	.	.	.	.	.	.	.	.	.	Uncertain_significance
chr1	148559961	148559961	HS-Sch-2	NBPF14	T	C	exonic	nonsynonymous_SNV	1	.	chr1:148559961_T/C	NBPF14:NM_015383:exon32:c.A4054G:p.S1352G	.	.	.	NA	.	.	.	.	.	.	.	.	.	.	.	.	Uncertain_significance
chr1	149062099	149062099	HS-Sch-2	NBPF9	A	T	exonic	nonsynonymous_SNV	1	.	chr1:149062099_A/T	NBPF9:NM_001037675:exon17:c.T2245A:p.L749M,NBPF9:NM_001277444:exon17:c.T2245A:p.L749M	.	.	.	NA	.	.	.	.	.	.	.	.	.	.	.	.	Uncertain_significance
chr1	149071644	149071644	HS-Sch-2	NBPF9	T	C	exonic	nonsynonymous_SNV	1	.	chr1:149071644_T/C	NBPF9:NM_001037675:exon10:c.A1339G:p.I447V,NBPF9:NM_001277444:exon10:c.A1339G:p.I447V	.	.	.	NA	.	.	.	.	.	.	.	.	.	.	.	.	Uncertain_significance
chr1	149390858	149390858	HS-Sch-2	NOTCH2NLC	G	T	exonic	nonsynonymous_SNV	1	.	chr1:149390858_G/T	NOTCH2NLC:NM_001364013:exon1:c.G71T:p.R24L	.	.	.	NA	.	.	.	.	.	.	.	.	.	.	.	.	.
chr1	149554508	149554508	HS-Sch-2	NBPF19	C	G	exonic	nonsynonymous_SNV	1	.	chr1:149554508_C/G	NBPF19:NM_001351365:exon93:c.C11302G:p.L3768V	.	.	.	0.75	.	.	.	.	.	.	D	P	.	.	N	M	Uncertain_significance
chr1	149554661	149554661	HS-Sch-2	NBPF19	T	G	exonic	nonsynonymous_SNV	1	.	chr1:149554661_T/G	NBPF19:NM_001351365:exon93:c.T11455G:p.L3819V	.	.	.	NA	.	.	.	.	.	.	.	.	.	.	.	.	Uncertain_significance
chr1	151838529	151838529	HS-Sch-2	C2CD4D	G	T	exonic	nonsynonymous_SNV	1	.	chr1:151838529_G/T	C2CD4D:NM_001136003:exon2:c.C461A:p.P154Q	.	.	.	0.666666666666667	.	.	.	.	.	T	D	D	.	T	D	M	Uncertain_significance
chr1	156378043	156378043	HS-Sch-2	RHBG	T	G	exonic	nonsynonymous_SNV	1	.	chr1:156378043_T/G	RHBG:NM_020407:exon3:c.T428G:p.V143G,RHBG:NM_001256395:exon4:c.T221G:p.V74G,RHBG:NM_001256396:exon4:c.T338G:p.V113G	.	.	.	0.8	.	.	.	.	.	.	D	P	N	.	P	M	Uncertain_significance
chr1	228214420	228214420	HS-Sch-2	OBSCN	A	C	exonic	nonsynonymous_SNV	1	rs1771487	chr1:228214420_A/C	OBSCN:NM_001098623:exon4:c.A1505C:p.Q502P,OBSCN:NM_001271223:exon4:c.A1505C:p.Q502P,OBSCN:NM_052843:exon4:c.A1505C:p.Q502P	.	.	.	0.714285714285714	.	.	.	.	.	T	P	P	D	T	P	M	Uncertain_significance
chr2	1648366	1648366	HS-Sch-2	PXDN	C	A	exonic	nonsynonymous_SNV	0.393939393939394	.	chr2:1648366_C/A	PXDN:NM_012293:exon17:c.G3414T:p.E1138D	.	.	.	0.714285714285714	.	.	.	.	.	T	D	D	D	T	D	M	Uncertain_significance
chr2	40429730	40429730	HS-Sch-2	SLC8A1	G	T	exonic	nonsynonymous_SNV	0.369230769230769	.	chr2:40429730_G/T		.	.	.	0.857142857142857	.	.	.	.	.	D	D	D	D	T	D	H	Uncertain_significance
chr2	54899725	54899725	HS-Sch-2	EML6	C	T	exonic	nonsynonymous_SNV	0.357142857142857	.	chr2:54899725_C/T	EML6:NM_001039753:exon21:c.C3067T:p.R1023C	.	.	.	0.714285714285714	.	.	.	.	.	D	D	D	U	T	D	M	Uncertain_significance
chr2	63056255	63056255	HS-Sch-2	OTX1	T	G	exonic	nonsynonymous_SNV	0.3125	.	chr2:63056255_T/G	OTX1:NM_001199770:exon5:c.T1004G:p.F335C,OTX1:NM_014562:exon5:c.T1004G:p.F335C	.	.	.	0.857142857142857	.	.	.	.	.	D	D	D	D	D	D	L	Uncertain_significance
chr2	73385903	73385909	HS-Sch-2	ALMS1	TGGAGGA	TGGAGGAGGAGGA	exonic	nonframeshift_insertion	1	.	chr2:73385903_TGGAGGA/TGGAGGAGGAGGA	ALMS1:NM_015120:exon1:c.41_42insGGAGGA:p.E28_A29insEE	.	.	.	NA	.	.	.	.	.	.	.	.	.	.	.	.	.
chr2	86766014	86766014	HS-Sch-2	RMND5A	C	G	exonic	nonsynonymous_SNV	0.294117647058824	.	chr2:86766014_C/G	RMND5A:NM_022780:exon6:c.C844G:p.L282V	.	.	.	1	.	.	.	.	.	D	D	D	D	.	D	M	Uncertain_significance
chr2	95159238	95159238	HS-Sch-2	ZNF514	A	AC	splicing	.	675	.	chr2:95159238_A/AC	.	NM_032788:exon1:UTR5	.	.	NA	.	.	.	.	.	.	.	.	.	.	.	.	.
chr2	132320213	132320213	HS-Sch-2	ZNF806	A	G	exonic	nonsynonymous_SNV	0.37037037037037	rs12468523	chr2:132320213_A/G	ZNF806:NM_001355461:exon4:c.A188G:p.H63R	.	.	.	NA	.	.	.	.	.	.	.	.	.	.	.	.	.
chr2	173198040	173198040	HS-Sch-2	MAP3K20	G	C	exonic	nonsynonymous_SNV	0.5	.	chr2:173198040_G/C	MAP3K20:NM_016653:exon8:c.G597C:p.M199I,MAP3K20:NM_133646:exon8:c.G597C:p.M199I	.	.	.	0.428571428571429	.	.	.	.	.	T	B	B	D	D	D	N	Likely_pathogenic
chr2	178614556	178614556	HS-Sch-2	TTN	C	G	exonic	nonsynonymous_SNV	0.567567567567568	.	chr2:178614556_C/G	TTN:NM_003319:exon89:c.G21763C:p.D7255H,TTN:NM_133432:exon90:c.G22138C:p.D7380H,TTN:NM_133437:exon90:c.G22339C:p.D7447H,TTN:NM_133378:exon210:c.G41254C:p.D13752H,TTN:NM_001256850:exon211:c.G44035C:p.D14679H,TTN:NM_001267550:exon261:c.G48958C:p.D16320H	.	.	.	0.666666666666667	.	.	.	.	.	D	P	P	.	T	D	L	Uncertain_significance
chr3	17238358	17238358	HS-Sch-2	TBC1D5	C	T	exonic	nonsynonymous_SNV	0.121212121212121	.	chr3:17238358_C/T		.	.	.	0.857142857142857	.	.	.	.	.	D	D	D	D	T	D	M	Uncertain_significance
chr3	38039608	38039608	HS-Sch-2	DLEC1	A	G	exonic	nonsynonymous_SNV	1	.	chr3:38039608_A/G	DLEC1:NM_001321153:exon1:c.A383G:p.H128R,DLEC1:NM_007335:exon1:c.A383G:p.H128R,DLEC1:NM_007337:exon1:c.A383G:p.H128R	.	.	.	0.857142857142857	.	.	.	.	.	D	D	D	D	T	D	M	Uncertain_significance
chr3	109103857	109103857	HS-Sch-2	MORC1	A	G	exonic	nonsynonymous_SNV	0.30952380952381	.	chr3:109103857_A/G	MORC1:NM_014429:exon4:c.T215C:p.M72T	.	.	.	0.857142857142857	.	.	.	.	.	D	D	P	D	T	D	H	.
chr3	113604951	113604951	HS-Sch-2	SIDT1	T	A	exonic	nonsynonymous_SNV	0.733333333333333	rs3732795	chr3:113604951_T/A		.	0.0003	0.0051	0.714285714285714	.	.	.	.	.	D	P	P	N	T	D	M	Uncertain_significance
chr3	130992992	130992992	HS-Sch-2	ATP2C1	A	C	exonic	nonsynonymous_SNV	0.648648648648649	.	chr3:130992992_A/C		.	.	.	0.714285714285714	.	.	.	.	.	T	D	P	D	D	D	L	Uncertain_significance
chr3	130992996	130992996	HS-Sch-2	ATP2C1	A	T	exonic	nonsynonymous_SNV	0.315789473684211	.	chr3:130992996_A/T		.	.	.	1	.	.	.	.	.	D	P	P	D	D	D	M	Uncertain_significance
chr4	5990757	5990757	HS-Sch-2	C4orf50	T	G	exonic	nonsynonymous_SNV	1	.	chr4:5990757_T/G	C4orf50:NM_001364690:exon5:c.A752C:p.E251A,C4orf50:NM_001364689:exon6:c.A1289C:p.E430A	.	.	.	NA	.	.	.	.	.	.	.	.	.	.	.	.	.
chr4	67681573	67681573	HS-Sch-2	UBA6	G	T	exonic	nonsynonymous_SNV	0.461538461538462	.	chr4:67681573_G/T	UBA6:NM_018227:exon4:c.C248A:p.A83E	.	.	.	0.857142857142857	.	.	.	.	.	D	D	D	D	T	D	H	.
chr4	73091539	73091539	HS-Sch-2	ANKRD17	G	T	exonic	nonsynonymous_SNV	0.558139534883721	.	chr4:73091539_G/T	ANKRD17:NM_198889:exon28:c.C5336A:p.P1779H,ANKRD17:NM_001286771:exon29:c.C5750A:p.P1917H,ANKRD17:NM_015574:exon29:c.C6086A:p.P2029H,ANKRD17:NM_032217:exon29:c.C6089A:p.P2030H	.	.	.	0.714285714285714	.	.	.	.	.	D	D	P	D	T	D	L	Uncertain_significance
chr4	77949867	77949867	HS-Sch-2	MRPL1	C	G	exonic	nonsynonymous_SNV	0.5	rs137874988	chr4:77949867_C/G	MRPL1:NM_020236:exon8:c.C848G:p.P283R	.	0.0004	0.0071	0.857142857142857	.	.	.	.	.	D	D	D	D	T	D	M	Uncertain_significance
chr4	78870982	78870997	HS-Sch-2	BMP2K	ACAGCAGCAGCAGCAG	A	exonic	nonframeshift_deletion	475	.	chr4:78870982_ACAGCAGCAGCAGCAG/A	BMP2K:NM_017593:exon11:c.1432_1446del:p.Q482_Q486del,BMP2K:NM_198892:exon11:c.1432_1446del:p.Q482_Q486del	.	.	.	NA	.	.	.	.	.	.	.	.	.	.	.	.	.
chr4	104491793	104491793	HS-Sch-2	CXXC4	T	A	exonic	nonsynonymous_SNV	0.6	.	chr4:104491793_T/A	CXXC4:NM_025212:exon2:c.A10T:p.N4Y	.	.	.	1	.	.	.	.	.	.	.	.	.	.	D	.	Uncertain_significance
chr4	112584170	112584170	HS-Sch-2	ZGRF1	C	T	exonic	nonsynonymous_SNV	0.540540540540541	rs542798884	chr4:112584170_C/T	ZGRF1:NM_001350397:exon14:c.G3932A:p.R1311H,ZGRF1:NM_018392:exon15:c.G4106A:p.R1369H	.	6.377e-05	0.0012	0.714285714285714	.	.	.	.	.	D	D	D	N	T	D	M	Uncertain_significance
chr4	119319075	119319075	HS-Sch-2	FABP2	C	T	exonic	nonsynonymous_SNV	0.617647058823529	.	chr4:119319075_C/T	FABP2:NM_000134:exon4:c.G365A:p.G122E	.	.	.	0.714285714285714	.	.	.	.	.	T	D	D	D	T	D	M	Uncertain_significance
chr4	161759504	161759504	HS-Sch-2	FSTL5	C	A	exonic	nonsynonymous_SNV	0.181818181818182	.	chr4:161759504_C/A	FSTL5:NM_001128427:exon6:c.G631T:p.D211Y,FSTL5:NM_001128428:exon6:c.G631T:p.D211Y,FSTL5:NM_020116:exon6:c.G634T:p.D212Y	.	.	.	0.714285714285714	.	.	.	.	.	T	P	P	D	T	D	M	Uncertain_significance
chr4	183271242	183271242	HS-Sch-2	WWC2	G	C	splicing	.	0.333333333333333	.	chr4:183271242_G/C	.	NM_024949:exon16:c.2562+1G>C	.	.	1	.	.	.	.	.	.	.	.	.	.	D	.	.
chr5	38412589	38412589	HS-Sch-2	EGFLAM	G	T	exonic	nonsynonymous_SNV	0.253968253968254	.	chr5:38412589_G/T	EGFLAM:NM_182798:exon6:c.G733T:p.D245Y,EGFLAM:NM_001205301:exon11:c.G1435T:p.D479Y,EGFLAM:NM_152403:exon11:c.G1435T:p.D479Y	.	.	.	0.714285714285714	.	.	.	.	.	D	D	D	D	T	D	L	Uncertain_significance
chr5	119150213	119150216	HS-Sch-2	DMXL1	TGAA	T	exonic	nonframeshift_deletion	1	.	chr5:119150213_TGAA/T		.	.	.	NA	.	.	.	.	.	.	.	.	.	.	.	.	.
chr5	140552043	140552043	HS-Sch-2	SRA1	A	AGTC	exonic	nonframeshift_insertion	1	.	chr5:140552043_A/AGTC	SRA1:NM_001035235:exon3:c.328_329insGAC:p.V110delinsGL	.	.	.	NA	.	.	.	.	.	.	.	.	.	.	.	.	.
chr5	141137592	141137592	HS-Sch-2	PCDHB5	C	T	exonic	nonsynonymous_SNV	0.454545454545455	rs400562	chr5:141137592_C/T	PCDHB5:NM_015669:exon1:c.C2158T:p.P720S	.	.	.	NA	.	.	.	.	.	.	.	.	.	.	.	.	Uncertain_significance
chr5	149217001	149217001	HS-Sch-2	ABLIM3	C	T	exonic	nonsynonymous_SNV	0.5	rs767983995	chr5:149217001_C/T		.	.	.	1	.	.	.	.	.	D	D	D	D	D	D	H	Uncertain_significance
chr6	30346533	30346533	HS-Sch-2	RPP21\x3bTRIM39-RPP21	G	A	exonic	nonsynonymous_SNV	0.6	.	chr6:30346533_G/A	RPP21:NM_001199120:exon4:c.G367A:p.E123K,RPP21:NM_001199121:exon4:c.G343A:p.E115K,RPP21:NM_024839:exon4:c.G343A:p.E115K,TRIM39-RPP21:NM_001199119:exon9:c.G1390A:p.E464K	.	.	.	0.714285714285714	.	.	.	.	.	D	D	D	D	T	D	L	Uncertain_significance
chr6	132538470	132538470	HS-Sch-2	TAAR9	A	T	exonic	stopgain	1	rs2842899	chr6:132538470_A/T	TAAR9:NM_175057:exon1:c.A181T:p.K61X	.	.	.	NA	.	.	.	.	.	.	.	.	.	.	.	.	Uncertain_significance
chr7	2513247	2513251	HS-Sch-2	LFNG	AGATG	AGATGGATG	exonic	frameshift_insertion	1	.	chr7:2513247_AGATG/AGATGGATG	LFNG:NM_001166355:exon2:c.142_143insGATG:p.E56Gfs*2	.	.	.	NA	.	.	.	.	.	.	.	.	.	.	.	.	.
chr7	31847977	31847977	HS-Sch-2	PDE1C	T	C	exonic	nonsynonymous_SNV	0.578947368421053	.	chr7:31847977_T/C		.	.	.	0.857142857142857	.	.	.	.	.	D	P	P	D	T	D	M	Uncertain_significance
chr7	99715886	99715886	HS-Sch-2	CYP3A7\x3bCYP3A7-CYP3A51P	A	C	exonic	nonsynonymous_SNV	0.416666666666667	.	chr7:99715886_A/C	CYP3A7:NM_000765:exon7:c.T542G:p.M181R,CYP3A7-CYP3A51P:NM_001256497:exon7:c.T542G:p.M181R	.	.	.	0.857142857142857	.	.	.	.	.	D	D	P	D	T	D	H	Uncertain_significance
chr7	107580767	107580767	HS-Sch-2	DUS4L-BCAP29	A	G	exonic	nonsynonymous_SNV	0.717391304347826	.	chr7:107580767_A/G	DUS4L-BCAP29:NM_001371367:exon7:c.A715G:p.K239E,DUS4L-BCAP29:NM_001371364:exon8:c.A715G:p.K239E,DUS4L-BCAP29:NM_001371365:exon8:c.A715G:p.K239E,DUS4L-BCAP29:NM_001371366:exon8:c.A715G:p.K239E	.	.	.	NA	.	.	.	.	.	.	.	.	.	.	.	.	.
chr7	128866780	128866780	HS-Sch-2	ATP6V1FNB	C	T	exonic	nonsynonymous_SNV	0.720930232558139	rs181284272	chr7:128866780_C/T	ATP6V1FNB:NM_001195150:exon1:c.C371T:p.T124M	.	0.0005	9	NA	.	.	.	.	.	.	.	.	.	.	.	.	Uncertain_significance
chr7	130547646	130547646	HS-Sch-2	COPG2	G	A	exonic	nonsynonymous_SNV	0.245614035087719	.	chr7:130547646_G/A	COPG2:NM_001290033:exon20:c.C2177T:p.T726M	.	.	.	NA	.	.	.	.	.	.	.	.	.	.	.	.	Uncertain_significance
chr7	131556270	131556276	HS-Sch-2	PODXL	GGGCGAC	GGGCGACGGCGAC	exonic	nonframeshift_insertion	1	.	chr7:131556270_GGGCGAC/GGGCGACGGCGAC	PODXL:NM_001018111:exon1:c.83_84insGTCGCC:p.S31_Q32insPS,PODXL:NM_005397:exon1:c.83_84insGTCGCC:p.S31_Q32insPS	.	.	.	NA	.	.	.	.	.	.	.	.	.	.	.	.	.
chr7	152158868	152158868	HS-Sch-2	KMT2C	T	G	exonic	nonsynonymous_SNV	0.666666666666667	rs761464984	chr7:152158868_T/G	KMT2C:NM_170606:exon44:c.A11665C:p.K3889Q	.	.	.	0.714285714285714	.	.	.	.	.	T	D	D	U	D	D	M	Uncertain_significance
chr8	6825251	6825251	HS-Sch-2	XKR5	A	C	exonic	nonsynonymous_SNV	1	.	chr8:6825251_A/C	XKR5:NM_207411:exon3:c.T341G:p.L114R	.	.	.	1	.	.	.	.	.	.	D	D	.	.	.	.	.
chr8	10610079	10610079	HS-Sch-2	RP1L1	T	TCCTCTAACTGCACCCTCTCTTCTTGCAGCCCTTCTATTACTTTAGTCC	exonic	nonframeshift_insertion	1	.	chr8:10610079_T/TCCTCTAACTGCACCCTCTCTTCTTGCAGCCCTTCTATTACTTTAGTCC		.	.	.	NA	.	.	.	.	.	.	.	.	.	.	.	.	.
chr8	25503476	25503476	HS-Sch-2	CDCA2	C	T	exonic	nonsynonymous_SNV	1	.	chr8:25503476_C/T	CDCA2:NM_001317906:exon13:c.C1730T:p.P577L,CDCA2:NM_001317907:exon14:c.C1775T:p.P592L,CDCA2:NM_152562:exon14:c.C1775T:p.P592L	.	.	.	0.857142857142857	.	.	.	.	.	D	D	D	D	T	D	M	Uncertain_significance
chr8	51475061	51475061	HS-Sch-2	PXDNL	C	A	exonic	nonsynonymous_SNV	0.404761904761905	.	chr8:51475061_C/A	PXDNL:NM_144651:exon7:c.G605T:p.G202V	.	.	.	0.833333333333333	.	.	.	.	.	D	D	P	.	T	D	M	.
chr8	70734336	70734337	HS-Sch-2	XKR9	CA	C	exonic	frameshift_deletion	0.416666666666667	.	chr8:70734336_CA/C	XKR9:NM_001011720:exon5:c.1035delA:p.N346Tfs*17,XKR9:NM_001287260:exon5:c.1035delA:p.N346Tfs*17,XKR9:NM_001287258:exon6:c.639delA:p.N214Tfs*17,XKR9:NM_001287259:exon6:c.1035delA:p.N346Tfs*17	.	.	.	NA	.	.	.	.	.	.	.	.	.	.	.	.	.
chr8	125008998	125008998	HS-Sch-2	SQLE	G	A	exonic	nonsynonymous_SNV	125	.	chr8:125008998_G/A	SQLE:NM_003129:exon5:c.G850A:p.A284T	.	.	.	0.857142857142857	.	.	.	.	.	D	D	D	D	T	D	M	Uncertain_significance
chr8	138812959	138812959	HS-Sch-2	COL22A1	A	C	exonic	nonsynonymous_SNV	0.166666666666667	.	chr8:138812959_A/C	COL22A1:NM_152888:exon8:c.T1306G:p.C436G	.	.	.	0.714285714285714	.	.	.	.	.	D	D	D	U	T	D	H	Uncertain_significance
chr8	143859527	143859527	HS-Sch-2	EPPK1	A	G	exonic	nonsynonymous_SNV	1	.	chr8:143859527_A/G	EPPK1:NM_031308:exon2:c.T13727C:p.M4576T	.	.	.	NA	.	.	.	.	.	.	.	.	.	.	.	.	.
chr9	35906589	35906589	HS-Sch-2	HRCT1	A	ACCACCACCACCACCACCCCCGCCACACCCCTCACCACCT	exonic	nonframeshift_insertion	1	.	chr9:35906589_A/ACCACCACCACCACCACCCCCGCCACACCCCTCACCACCT	HRCT1:NM_001039792:exon1:c.302_303insCCACCACCACCACCACCCCCGCCACACCCCTCACCACCT:p.H105_P106insHPRHTPHHLHHHH	.	.	.	NA	.	.	.	.	.	.	.	.	.	.	.	.	.
chr9	37429750	37429750	HS-Sch-2	GRHPR	G	A	exonic	nonsynonymous_SNV	1	rs200106110	chr9:37429750_G/A	GRHPR:NM_012203:exon6:c.G512A:p.R171H	.	0.0019	0.0064	1	319215	Primary_hyperoxaluria	MedGen:C0020501,Orphanet:ORPHA416,SNOMED_CT:17901006	criteria_provided,_single_submitter	Uncertain_significance	D	D	D	D	D	D	M	Uncertain_significance
chr9	41964577	41964577	HS-Sch-2	CNTNAP3B	A	C	exonic	nonsynonymous_SNV	0.620689655172414	rs76032838	chr9:41964577_A/C	CNTNAP3B:NM_001201380:exon11:c.T1717G:p.C573G	.	.	.	NA	.	.	.	.	.	.	.	.	.	.	.	.	.
chr9	41991721	41991721	HS-Sch-2	CNTNAP3B	G	A	exonic	nonsynonymous_SNV	1	rs3739623	chr9:41991721_G/A	CNTNAP3B:NM_001201380:exon8:c.C1222T:p.L408F	.	.	.	NA	.	.	.	.	.	.	.	.	.	.	.	.	.
chr10	25572707	25572707	HS-Sch-2	GPR158	C	T	exonic	nonsynonymous_SNV	1	rs143713985	chr10:25572707_C/T	GPR158:NM_020752:exon7:c.C1573T:p.R525W	.	0.0008	0.0084	0.857142857142857	.	.	.	.	.	D	D	D	N	D	D	M	Uncertain_significance
chr10	27735376	27735376	HS-Sch-2	MKX	T	G	splicing	.	0.230769230769231	.	chr10:27735376_T/G	.	NM_173576:exon4:c.349-2A>C\x3bNM_001242702:exon4:c.349-2A>C	.	.	1	.	.	.	.	.	.	.	.	.	.	D	.	.
chr10	47502343	47502343	HS-Sch-2	AGAP9	T	C	exonic	nonsynonymous_SNV	1	rs1047447	chr10:47502343_T/C	AGAP9:NM_001190810:exon8:c.A1786G:p.T596A	.	.	.	NA	.	.	.	.	.	.	.	.	.	.	.	.	Uncertain_significance
chr10	47502604	47502604	HS-Sch-2	AGAP9	A	G	exonic	nonsynonymous_SNV	1	rs4013543	chr10:47502604_A/G	AGAP9:NM_001190810:exon8:c.T1525C:p.F509L	.	.	.	NA	.	.	.	.	.	.	.	.	.	.	.	.	Uncertain_significance
chr10	47502991	47502991	HS-Sch-2	AGAP9	C	T	exonic	nonsynonymous_SNV	1	rs4013536	chr10:47502991_C/T	AGAP9:NM_001190810:exon8:c.G1138A:p.G380S	.	.	.	NA	.	.	.	.	.	.	.	.	.	.	.	.	Uncertain_significance
chr10	66927883	66927883	HS-Sch-2	LRRTM3	C	A	exonic	nonsynonymous_SNV	0.452380952380952	.	chr10:66927883_C/A	LRRTM3:NM_178011:exon2:c.C967A:p.L323I	.	.	.	0.857142857142857	.	.	.	.	.	D	D	D	D	T	D	M	Uncertain_significance
chr10	68459198	68459203	HS-Sch-2	DNA2	CTTGTT	C	exonic	frameshift_deletion	0.421052631578947	.	chr10:68459198_CTTGTT/C	DNA2:NM_001080449:exon5:c.620_624del:p.K207Rfs*11	.	.	.	NA	.	.	.	.	.	.	.	.	.	.	.	.	.
chr10	72063097	72063097	HS-Sch-2	SPOCK2	C	T	exonic	nonsynonymous_SNV	0.4	rs2306322	chr10:72063097_C/T	SPOCK2:NM_001244950:exon10:c.G1057A:p.G353S,SPOCK2:NM_014767:exon11:c.G1057A:p.G353S	.	0.0029	9	0.857142857142857	.	.	.	.	.	D	D	D	D	T	D	M	Uncertain_significance
chr10	88817855	88817855	HS-Sch-2	LIPM	G	T	exonic	nonsynonymous_SNV	0.296296296296296	.	chr10:88817855_G/T	LIPM:NM_001128215:exon8:c.G961T:p.D321Y	.	.	.	0.857142857142857	.	.	.	.	.	D	D	D	D	T	D	H	Uncertain_significance
chr10	102599534	102599534	HS-Sch-2	SUFU	G	C	exonic	nonsynonymous_SNV	0.509433962264151	.	chr10:102599534_G/C	SUFU:NM_001178133:exon8:c.G1012C:p.D338H,SUFU:NM_016169:exon8:c.G1012C:p.D338H	.	.	.	0.714285714285714	.	.	.	.	.	D	D	D	D	T	D	L	Uncertain_significance
chr11	3828091	3828091	HS-Sch-2	RHOG	C	G	exonic	nonsynonymous_SNV	0.220588235294118	.	chr11:3828091_C/G	RHOG:NM_001665:exon2:c.G48C:p.K16N	.	.	.	1	.	.	.	.	.	D	D	D	D	D	D	H	Uncertain_significance
chr11	4803675	4803675	HS-Sch-2	OR52R1	C	G	exonic	nonsynonymous_SNV	0.461538461538462	.	chr11:4803675_C/G	OR52R1:NM_001005177:exon1:c.G706C:p.A236P	.	.	.	0.714285714285714	.	.	.	.	.	D	D	D	N	T	D	H	Uncertain_significance
chr11	20160272	20160272	HS-Sch-2	DBX1	C	A	exonic	nonsynonymous_SNV	0.529411764705882	.	chr11:20160272_C/A	DBX1:NM_001029865:exon1:c.G53T:p.R18L	.	.	.	1	.	.	.	.	.	D	D	D	D	D	D	M	Uncertain_significance
chr11	20508340	20508340	HS-Sch-2	PRMT3	A	G	exonic	nonsynonymous_SNV	0.75	rs6483700	chr11:20508340_A/G	PRMT3:NM_001145166:exon14:c.A1337G:p.N446S,PRMT3:NM_001145167:exon15:c.A1292G:p.N431S,PRMT3:NM_005788:exon16:c.A1523G:p.N508S	.	.	.	NA	.	.	.	.	.	.	.	.	.	.	.	.	Uncertain_significance
chr11	47642396	47642396	HS-Sch-2	MTCH2	C	T	exonic	nonsynonymous_SNV	0.227272727272727	rs186601647	chr11:47642396_C/T	MTCH2:NM_001317232:exon1:c.G70A:p.V24M,MTCH2:NM_014342:exon1:c.G70A:p.V24M	.	.	.	1	.	.	.	.	.	D	D	P	D	D	D	M	Uncertain_significance
chr11	47642399	47642399	HS-Sch-2	MTCH2	A	G	exonic	nonsynonymous_SNV	0.227272727272727	rs200816454	chr11:47642399_A/G	MTCH2:NM_001317232:exon1:c.T67C:p.Y23H,MTCH2:NM_014342:exon1:c.T67C:p.Y23H	.	.	.	0.857142857142857	.	.	.	.	.	D	D	D	D	T	D	M	.
chr11	47642407	47642407	HS-Sch-2	MTCH2	G	C	exonic	nonsynonymous_SNV	0.227272727272727	rs201627714	chr11:47642407_G/C	MTCH2:NM_001317232:exon1:c.C59G:p.P20R,MTCH2:NM_014342:exon1:c.C59G:p.P20R	.	.	.	1	.	.	.	.	.	D	D	P	D	D	D	H	Uncertain_significance
chr11	47642411	47642411	HS-Sch-2	MTCH2	G	A	exonic	stopgain	0.227272727272727	rs76185606	chr11:47642411_G/A	MTCH2:NM_001317232:exon1:c.C55T:p.Q19X,MTCH2:NM_014342:exon1:c.C55T:p.Q19X	.	.	.	1	.	.	.	.	.	.	.	.	D	.	A	.	Uncertain_significance
chr11	62529786	62529786	HS-Sch-2	AHNAK	G	C	exonic	nonsynonymous_SNV	0.414634146341463	rs139574230	chr11:62529786_G/C	AHNAK:NM_001346445:exon5:c.C4631G:p.P1544R,AHNAK:NM_001346446:exon5:c.C4631G:p.P1544R,AHNAK:NM_001620:exon5:c.C4631G:p.P1544R	.	.	.	0.857142857142857	.	.	.	.	.	D	D	D	D	T	D	M	.
chr11	111354478	111354478	HS-Sch-2	POU2AF1	G	A	exonic	nonsynonymous_SNV	0.166666666666667	.	chr11:111354478_G/A	POU2AF1:NM_006235:exon5:c.C554T:p.T185I	.	.	.	0.714285714285714	.	.	.	.	.	D	P	P	D	T	D	L	Uncertain_significance
chr12	6936728	6936740	HS-Sch-2	ATN1	ACAGCAGCAGCAG	ACAGCAGCAGCAGCAGCAGCAG	exonic	nonframeshift_insertion	1	.	chr12:6936728_ACAGCAGCAGCAG/ACAGCAGCAGCAGCAGCAGCAG	ATN1:NM_001007026:exon5:c.1473_1474insCAGCAGCAG:p.Q502_H503insQQQ,ATN1:NM_001940:exon5:c.1473_1474insCAGCAGCAG:p.Q502_H503insQQQ	.	.	.	NA	.	.	.	.	.	.	.	.	.	.	.	.	.
chr12	6936728	6936740	HS-Sch-2	ATN1	ACAGCAGCAGCAG	A	exonic	nonframeshift_deletion	1	.	chr12:6936728_ACAGCAGCAGCAG/A	ATN1:NM_001007026:exon5:c.1462_1473del:p.Q499_Q502del,ATN1:NM_001940:exon5:c.1462_1473del:p.Q499_Q502del	.	.	.	NA	.	.	.	.	.	.	.	.	.	.	.	.	.
chr12	12822055	12822055	HS-Sch-2	DDX47	G	A	exonic	nonsynonymous_SNV	0.45	rs199573191	chr12:12822055_G/A	DDX47:NM_016355:exon5:c.G533A:p.R178Q,DDX47:NM_201224:exon5:c.G533A:p.R178Q	.	.	.	0.714285714285714	.	.	.	.	.	D	D	P	D	T	D	L	Uncertain_significance
chr12	25108825	25108825	HS-Sch-2	CASC1	T	TAAAAAAAAAAAAAAAAAAAAAAA	splicing	.	1	.	chr12:25108825_T/TAAAAAAAAAAAAAAAAAAAAAAA	.		.	.	NA	.	.	.	.	.	.	.	.	.	.	.	.	.
chr12	31104017	31104017	HS-Sch-2	DDX11	G	A	exonic	stopgain	0.314285714285714	.	chr12:31104017_G/A	DDX11:NM_001257144:exon27:c.G2897A:p.W966X,DDX11:NM_152438:exon27:c.G2897A:p.W966X	.	.	.	0	.	.	.	.	.	.	.	.	.	.	N	.	Likely_pathogenic
chr12	43376527	43376527	HS-Sch-2	ADAMTS20	C	A	exonic	nonsynonymous_SNV	375	.	chr12:43376527_C/A	ADAMTS20:NM_025003:exon33:c.G5122T:p.D1708Y	.	.	.	0.714285714285714	.	.	.	.	.	D	D	D	N	T	D	M	Uncertain_significance
chr12	50727721	50727721	HS-Sch-2	DIP2B	G	T	exonic	nonsynonymous_SNV	0.702380952380952	.	chr12:50727721_G/T	DIP2B:NM_173602:exon29:c.G3419T:p.R1140M	.	.	.	0.714285714285714	.	.	.	.	.	D	D	D	D	T	D	L	Uncertain_significance
chr12	65171059	65171059	HS-Sch-2	LEMD3	T	C	exonic	nonsynonymous_SNV	0.545454545454545	.	chr12:65171059_T/C	LEMD3:NM_001167614:exon1:c.T1463C:p.L488P,LEMD3:NM_014319:exon1:c.T1463C:p.L488P	.	.	.	0.857142857142857	.	.	.	.	.	D	D	D	D	T	D	M	Uncertain_significance
chr12	115991155	115991155	HS-Sch-2	MED13L	C	G	exonic	nonsynonymous_SNV	0.608695652173913	.	chr12:115991155_C/G	MED13L:NM_015335:exon17:c.G3799C:p.D1267H	.	.	.	0.714285714285714	.	.	.	.	.	D	D	P	D	T	D	L	Uncertain_significance
chr13	51797843	51797843	HS-Sch-2	DHRS12	G	A	exonic	nonsynonymous_SNV	1	rs149418560	chr13:51797843_G/A	DHRS12:NM_001270424:exon3:c.C256T:p.R86W	.	0.0004	0.0064	0.666666666666667	.	.	.	.	.	D	D	P	.	T	N	M	Uncertain_significance
chr13	102748379	102748379	HS-Sch-2	CCDC168	G	T	exonic	nonsynonymous_SNV	1	.	chr13:102748379_G/T	CCDC168:NM_001146197:exon4:c.C2318A:p.P773Q	.	.	.	NA	.	.	.	.	.	.	.	.	.	.	.	.	Uncertain_significance
chr15	22613584	22613584	HS-Sch-2	GOLGA8J	A	G	exonic	nonsynonymous_SNV	1	.	chr15:22613584_A/G	GOLGA8J:NM_001282472:exon6:c.T365C:p.I122T	.	.	.	NA	.	.	.	.	.	.	.	.	.	.	.	.	Uncertain_significance
chr15	31435525	31435525	HS-Sch-2	KLF13	A	G	exonic	nonsynonymous_SNV	0.487179487179487	.	chr15:31435525_A/G	KLF13:NM_001302461:exon2:c.A733G:p.K245E	.	.	.	NA	.	.	.	.	.	.	.	.	.	.	.	.	Uncertain_significance
chr15	73122735	73122735	HS-Sch-2	NEO1	G	A	exonic	nonsynonymous_SNV	1	rs183676997	chr15:73122735_G/A	NEO1:NM_001172623:exon3:c.G659A:p.R220H,NEO1:NM_001172624:exon3:c.G659A:p.R220H,NEO1:NM_002499:exon3:c.G659A:p.R220H	.	.	.	0.857142857142857	.	.	.	.	.	D	D	D	D	T	D	M	Uncertain_significance
chr15	79025423	79025423	HS-Sch-2	RASGRF1	C	T	exonic	nonsynonymous_SNV	0.354166666666667	.	chr15:79025423_C/T	RASGRF1:NM_001145648:exon10:c.G1433A:p.R478H,RASGRF1:NM_002891:exon10:c.G1433A:p.R478H	.	.	.	0.857142857142857	.	.	.	.	.	D	D	D	D	T	D	M	Uncertain_significance
chr15	85244770	85244770	HS-Sch-2	GOLGA6L3	G	T	exonic	nonsynonymous_SNV	625	.	chr15:85244770_G/T	GOLGA6L3:NM_001310153:exon6:c.G780T:p.Q260H	.	.	.	NA	.	.	.	.	.	.	.	.	.	.	.	.	Uncertain_significance
chr15	99712504	99712525	HS-Sch-2	MEF2A	CCAGCAGCAGCAGCAGCAGCAG	C	exonic	nonframeshift_deletion	0.531914893617021	.	chr15:99712504_CCAGCAGCAGCAGCAGCAGCAG/C		.	.	.	NA	.	.	.	.	.	.	.	.	.	.	.	.	.
chr15	101068804	101068804	HS-Sch-2	LRRK1	G	A	exonic	nonsynonymous_SNV	0.35	rs3752321	chr15:101068804_G/A	LRRK1:NM_024652:exon34:c.G6004A:p.E2002K	.	0.0003	0.0064	0.857142857142857	.	.	.	.	.	D	D	P	D	T	D	M	Uncertain_significance
chr16	985108	985108	HS-Sch-2	SOX8	T	C	exonic	nonsynonymous_SNV	0.133333333333333	.	chr16:985108_T/C	SOX8:NM_014587:exon3:c.T1063C:p.S355P	.	.	.	1	.	.	.	.	.	D	D	P	D	D	D	M	Uncertain_significance
chr16	20322878	20322878	HS-Sch-2	GP2	T	C	exonic	nonsynonymous_SNV	0.633333333333333	.	chr16:20322878_T/C	GP2:NM_001007242:exon3:c.A196G:p.N66D,GP2:NM_001007241:exon4:c.A205G:p.N69D,GP2:NM_001502:exon4:c.A637G:p.N213D,GP2:NM_001007240:exon5:c.A646G:p.N216D	.	.	.	0.833333333333333	.	.	.	.	.	D	P	P	.	D	N	M	.
chr16	31464750	31464750	HS-Sch-2	ARMC5	A	G	exonic	nonsynonymous_SNV	0.378378378378378	.	chr16:31464750_A/G	ARMC5:NM_001105247:exon4:c.A1727G:p.N576S,ARMC5:NM_024742:exon4:c.A1727G:p.N576S,ARMC5:NM_001301820:exon5:c.A1823G:p.N608S,ARMC5:NM_001288767:exon6:c.A2012G:p.N671S	.	.	.	0.714285714285714	.	.	.	.	.	D	D	P	D	T	D	L	Uncertain_significance
chr16	82071040	82071040	HS-Sch-2	HSD17B2	T	G	exonic	nonsynonymous_SNV	0.456521739130435	.	chr16:82071040_T/G	HSD17B2:NM_002153:exon3:c.T577G:p.F193V	.	.	.	0.857142857142857	.	.	.	.	.	D	D	D	D	D	D	N	Uncertain_significance
chr17	6090444	6090444	HS-Sch-2	WSCD1	C	CG	exonic	frameshift_insertion	1	.	chr17:6090444_C/CG	WSCD1:NM_015253:exon4:c.667dupG:p.A224Gfs*97	.	.	.	NA	.	.	.	.	.	.	.	.	.	.	.	.	.
chr17	7428940	7428940	HS-Sch-2	SPEM3	C	G	exonic	nonsynonymous_SNV	0.485714285714286	.	chr17:7428940_C/G	SPEM3:NM_001364672:exon1:c.C38G:p.S13C,SPEM3:NM_001364708:exon1:c.C38G:p.S13C	.	.	.	NA	.	.	.	.	.	.	.	.	.	.	.	.	.
chr17	7673802	7673802	HS-Sch-2	TP53	C	T	exonic	nonsynonymous_SNV	1	rs28934576	chr17:7673802_C/T		.	.	.	0.857142857142857	27405			criteria_provided,_multiple_submitters,_no_conflicts	Pathogenic/Likely_pathogenic	D	P	B	D	D	A	M	Likely_pathogenic
chr17	8143358	8143358	HS-Sch-2	PER1	G	A	exonic	nonsynonymous_SNV	1	rs777117943	chr17:8143358_G/A	PER1:NM_002616:exon19:c.C2980T:p.R994C	.	.	.	0.714285714285714	.	.	.	.	.	D	D	P	N	T	D	M	Uncertain_significance
chr17	12944131	12944131	HS-Sch-2	ARHGAP44	C	G	exonic	nonsynonymous_SNV	0.153846153846154	rs762885019	chr17:12944131_C/G	ARHGAP44:NM_001321168:exon9:c.C196G:p.R66G,ARHGAP44:NM_001321164:exon10:c.C796G:p.R266G,ARHGAP44:NM_001321166:exon10:c.C796G:p.R266G,ARHGAP44:NM_001321167:exon10:c.C796G:p.R266G,ARHGAP44:NM_014859:exon10:c.C796G:p.R266G	.	.	.	0.857142857142857	.	.	.	.	.	D	D	D	D	T	D	M	Uncertain_significance
chr17	17793779	17793785	HS-Sch-2	RAI1	CCAGCAG	CCAG	exonic	nonframeshift_deletion	1	.	chr17:17793779_CCAGCAG/CCAG	RAI1:NM_030665:exon3:c.835_837del:p.Q291del	.	.	.	NA	.	.	.	.	.	.	.	.	.	.	.	.	.
chr17	27765627	27765627	HS-Sch-2	NOS2	T	A	exonic	nonsynonymous_SNV	0.4	.	chr17:27765627_T/A	NOS2:NM_000625:exon20:c.A2336T:p.N779I	.	.	.	1	.	.	.	.	.	D	D	D	D	D	D	H	.
chr17	31159074	31159102	HS-Sch-2	NF1	TGGAAAAATGTCTTGCTGGGGTAAGTAAA	T	exonic	frameshift_deletion	0.5	.	chr17:31159074_TGGAAAAATGTCTTGCTGGGGTAAGTAAA/T	NF1:NM_000267:exon3:c.270_288del:p.E91Nfs*6,NF1:NM_001042492:exon3:c.270_288del:p.E91Nfs*6,NF1:NM_001128147:exon3:c.270_288del:p.E91Nfs*6	.	.	.	NA	.	.	.	.	.	.	.	.	.	.	.	.	.
chr17	31230383	31230383	HS-Sch-2	NF1	G	A	splicing	.	0.444444444444444	rs267606599	chr17:31230383_G/A	.	NM_000267:exon23:c.3113+1G>A\x3bNM_001042492:exon23:c.3113+1G>A	.	.	1	15384	Neurofibromatosis,_type_1|not_provided	MedGen:C0027831,OMIM:162200,Orphanet:ORPHA636,SNOMED_CT:92824003|MedGen:CN517202	criteria_provided,_multiple_submitters,_no_conflicts	Pathogenic	.	.	.	.	.	D	.	.
chr17	36001422	36001422	HS-Sch-2	CCL15	G	A	exonic	nonsynonymous_SNV	0.655172413793103	rs854625	chr17:36001422_G/A	CCL15:NM_032965:exon1:c.C71T:p.T24I	.	.	.	NA	.	.	.	.	.	.	.	.	.	.	.	.	Uncertain_significance
chr17	36013244	36013244	HS-Sch-2	CCL23	T	C	exonic	nonsynonymous_SNV	0.66	rs1003645	chr17:36013244_T/C	CCL23:NM_005064:exon4:c.A367G:p.M123V,CCL23:NM_145898:exon4:c.A316G:p.M106V	.	.	.	NA	.	.	.	.	.	.	.	.	.	.	.	.	Uncertain_significance
chr17	36451697	36451697	HS-Sch-2	TBC1D3D\x3bTBC1D3G\x3bTBC1D3H\x3bTBC1D3I\x3bTBC1D3J	C	A	exonic	nonsynonymous_SNV	1	.	chr17:36451697_C/A	TBC1D3J:NM_001355571:exon10:c.G807T:p.E269D	.	.	.	NA	.	.	.	.	.	.	.	.	.	.	.	.	Uncertain_significance
chr17	36455955	36455955	HS-Sch-2	TBC1D3D\x3bTBC1D3G\x3bTBC1D3H\x3bTBC1D3I\x3bTBC1D3J	T	C	exonic	nonsynonymous_SNV	1	.	chr17:36455955_T/C	TBC1D3J:NM_001355571:exon4:c.A270G:p.I90M	.	.	.	NA	.	.	.	.	.	.	.	.	.	.	.	.	Uncertain_significance
chr17	37411381	37411381	HS-Sch-2	TADA2A	T	C	exonic	nonsynonymous_SNV	0.48780487804878	rs7211875	chr17:37411381_T/C	TADA2A:NM_001166105:exon2:c.T16C:p.S6P,TADA2A:NM_001291918:exon2:c.T16C:p.S6P,TADA2A:NM_001488:exon2:c.T16C:p.S6P,TADA2A:NM_133439:exon2:c.T16C:p.S6P	.	.	.	NA	.	.	.	.	.	.	.	.	.	.	.	.	Uncertain_significance
chr17	37624364	37624364	HS-Sch-2	DDX52	C	T	exonic	nonsynonymous_SNV	0.719298245614035	rs7216445	chr17:37624364_C/T	DDX52:NM_007010:exon9:c.G1207A:p.V403M,DDX52:NM_001291476:exon10:c.G883A:p.V295M	.	.	.	NA	.	.	.	.	.	.	.	.	.	.	.	.	.
chr17	39402308	39402308	HS-Sch-2	FBXL20	T	TCCCCCGCCC	exonic	nonframeshift_insertion	0.407407407407407	.	chr17:39402308_T/TCCCCCGCCC	FBXL20:NM_001370208:exon1:c.17_18insGGGCGGGGG:p.G14_N15insGGG,FBXL20:NM_001370209:exon1:c.17_18insGGGCGGGGG:p.G14_N15insGGG	.	.	.	NA	.	.	.	.	.	.	.	.	.	.	.	.	.
chr17	48726906	48726906	HS-Sch-2	HOXB13	G	T	exonic	nonsynonymous_SNV	0.269230769230769	.	chr17:48726906_G/T	HOXB13:NM_006361:exon2:c.C739A:p.R247S	.	.	.	0.857142857142857	.	.	.	.	.	D	D	D	D	D	D	N	Likely_pathogenic
chr17	48728199	48728199	HS-Sch-2	HOXB13	C	T	exonic	nonsynonymous_SNV	0.604166666666667	.	chr17:48728199_C/T	HOXB13:NM_006361:exon1:c.G395A:p.G132E	.	.	.	1	.	.	.	.	.	D	D	D	D	D	D	M	Uncertain_significance
chr17	62711335	62711335	HS-Sch-2	MARCHF10	C	T	exonic	nonsynonymous_SNV	0.637931034482759	rs16946335	chr17:62711335_C/T	MARCHF10:NM_001100875:exon9:c.G2224A:p.E742K,MARCHF10:NM_152598:exon9:c.G2224A:p.E742K,MARCHF10:NM_001288779:exon10:c.G2338A:p.E780K,MARCHF10:NM_001288780:exon10:c.G2221A:p.E741K	.	0.0006	9	0.857142857142857	.	.	.	.	.	D	D	D	D	T	D	M	Uncertain_significance
chr17	63941345	63941345	HS-Sch-2	SCN4A	G	T	exonic	nonsynonymous_SNV	0.454545454545455	.	chr17:63941345_G/T	SCN4A:NM_000334:exon24:c.C4937A:p.T1646N	.	.	.	0.857142857142857	.	.	.	.	.	D	P	P	D	D	D	L	Uncertain_significance
chr17	74253250	74253250	HS-Sch-2	TTYH2	C	A	exonic	nonsynonymous_SNV	0.666666666666667	rs140920850	chr17:74253250_C/A	TTYH2:NM_052869:exon6:c.C466A:p.P156T,TTYH2:NM_001330453:exon12:c.C1366A:p.P456T,TTYH2:NM_032646:exon12:c.C1429A:p.P477T	.	0.0004	0.0071	0.857142857142857	.	.	.	.	.	D	D	P	D	T	D	M	Uncertain_significance
chr18	13642733	13642734	HS-Sch-2	LDLRAD4	TC	T	exonic	frameshift_deletion	0.447058823529412	.	chr18:13642733_TC/T	LDLRAD4:NM_001276251:exon1:c.19delC:p.E8Nfs*100	.	.	.	NA	.	.	.	.	.	.	.	.	.	.	.	.	.
chr19	47258628	47258628	HS-Sch-2	CCDC9	C	T	exonic	nonsynonymous_SNV	0.419354838709677	.	chr19:47258628_C/T	CCDC9:NM_015603:exon3:c.C73T:p.R25W	.	.	.	0.857142857142857	.	.	.	.	.	D	D	D	D	T	D	M	Uncertain_significance
chr19	54096945	54096945	HS-Sch-2	OSCAR	C	A	exonic	nonsynonymous_SNV	0.230769230769231	rs1657535	chr19:54096945_C/A	OSCAR:NM_001282350:exon3:c.G257T:p.S86I,OSCAR:NM_133168:exon3:c.G257T:p.S86I,OSCAR:NM_001282349:exon4:c.G290T:p.S97I,OSCAR:NM_133169:exon4:c.G290T:p.S97I,OSCAR:NM_130771:exon5:c.G302T:p.S101I,OSCAR:NM_206818:exon5:c.G302T:p.S101I	.	.	.	NA	.	.	.	.	.	.	.	.	.	.	.	.	.
chr19	54832784	54832784	HS-Sch-2	KIR2DS4	T	G	exonic	nonsynonymous_SNV	0.571428571428571	rs1130476	chr19:54832784_T/G	KIR2DS4:NM_001281971:exon1:c.T20G:p.I7S,KIR2DS4:NM_001281972:exon1:c.T20G:p.I7S	.	.	.	NA	.	.	.	.	.	.	.	.	.	.	.	.	Uncertain_significance
chr19	54835079	54835079	HS-Sch-2	KIR2DS4	G	C	exonic	nonsynonymous_SNV	0.461538461538462	rs112522228	chr19:54835079_G/C	KIR2DS4:NM_001281971:exon2:c.G35C:p.G12A,KIR2DS4:NM_001281972:exon2:c.G35C:p.G12A	.	.	.	NA	.	.	.	.	.	.	.	.	.	.	.	.	Uncertain_significance
chr19	54835110	54835110	HS-Sch-2	KIR2DS4	G	T	exonic	nonsynonymous_SNV	0.580645161290323	rs1130478	chr19:54835110_G/T	KIR2DS4:NM_001281971:exon2:c.G66T:p.Q22H,KIR2DS4:NM_001281972:exon2:c.G66T:p.Q22H	.	.	.	NA	.	.	.	.	.	.	.	.	.	.	.	.	Uncertain_significance
chr19	54837865	54837865	HS-Sch-2	KIR2DS4	G	C	exonic	nonsynonymous_SNV	0.269230769230769	rs1130494	chr19:54837865_G/C	KIR2DS4:NM_001281971:exon3:c.G360C:p.M120I,KIR2DS4:NM_001281972:exon3:c.G360C:p.M120I	.	.	.	NA	.	.	.	.	.	.	.	.	.	.	.	.	Uncertain_significance
chr19	54837873	54837873	HS-Sch-2	KIR2DS4	T	C	exonic	nonsynonymous_SNV	0.269230769230769	rs201518955	chr19:54837873_T/C	KIR2DS4:NM_001281971:exon3:c.T368C:p.I123T,KIR2DS4:NM_001281972:exon3:c.T368C:p.I123T	.	.	.	NA	.	.	.	.	.	.	.	.	.	.	.	.	Uncertain_significance
chr21	34716472	34716472	HS-Sch-2	CLIC6	G	C	exonic	nonsynonymous_SNV	0.319148936170213	.	chr21:34716472_G/C	CLIC6:NM_053277:exon6:c.G2051C:p.R684T,CLIC6:NM_001317009:exon7:c.G2105C:p.R702T	.	.	.	1	.	.	.	.	.	D	D	P	D	D	D	M	Uncertain_significance
chr21	44600952	44600952	HS-Sch-2	KRTAP10-7	G	A	exonic	nonsynonymous_SNV	0.347826086956522	rs944419	chr21:44600952_G/A	KRTAP10-7:NM_198689:exon1:c.G331A:p.V111M	.	.	.	NA	.	.	.	.	.	.	.	.	.	.	.	.	Uncertain_significance
chr21	44601264	44601264	HS-Sch-2	KRTAP10-7	A	C	exonic	nonsynonymous_SNV	0.647058823529412	rs363877	chr21:44601264_A/C	KRTAP10-7:NM_198689:exon1:c.A643C:p.K215Q	.	.	.	NA	.	.	.	.	.	.	.	.	.	.	.	.	Uncertain_significance
chr21	44601475	44601475	HS-Sch-2	KRTAP10-7	C	G	exonic	nonsynonymous_SNV	0.333333333333333	rs446817	chr21:44601475_C/G	KRTAP10-7:NM_198689:exon1:c.C854G:p.T285S	.	.	.	NA	.	.	.	.	.	.	.	.	.	.	.	.	Uncertain_significance
chr21	44601579	44601579	HS-Sch-2	KRTAP10-7	G	A	exonic	nonsynonymous_SNV	0.523809523809524	rs369720	chr21:44601579_G/A	KRTAP10-7:NM_198689:exon1:c.G958A:p.A320T	.	.	.	NA	.	.	.	.	.	.	.	.	.	.	.	.	Uncertain_significance
chr22	22515221	22515221	HS-Sch-2	ZNF280A	G	T	exonic	nonsynonymous_SNV	0.621212121212121	rs361580	chr22:22515221_G/T	ZNF280A:NM_080740:exon2:c.C410A:p.S137Y	.	.	.	NA	.	.	.	.	.	.	.	.	.	.	.	.	Uncertain_significance
chr22	22515224	22515224	HS-Sch-2	ZNF280A	C	T	exonic	nonsynonymous_SNV	0.621212121212121	rs362011	chr22:22515224_C/T	ZNF280A:NM_080740:exon2:c.G407A:p.S136N	.	.	.	NA	.	.	.	.	.	.	.	.	.	.	.	.	Uncertain_significance
chr22	23998589	23998589	HS-Sch-2	GSTT4	A	G	exonic	nonsynonymous_SNV	0.305555555555556	.	chr22:23998589_A/G	GSTT4:NM_001358664:exon5:c.T679C:p.S227P	.	.	.	NA	.	.	.	.	.	.	.	.	.	.	.	.	.
chr22	25029315	25029315	HS-Sch-2	KIAA1671	A	G	exonic	nonsynonymous_SNV	0.976744186046512	rs17667531	chr22:25029315_A/G	KIAA1671:NM_001145206:exon1:c.A1316G:p.K439R	.	.	.	0.666666666666667	.	.	.	.	.	D	D	P	N	.	P	L	Uncertain_significance
chr22	29043333	29043333	HS-Sch-2	ZNRF3	C	T	exonic	nonsynonymous_SNV	0.440677966101695	.	chr22:29043333_C/T	ZNRF3:NM_001206998:exon4:c.C536T:p.P179L,ZNRF3:NM_032173:exon4:c.C236T:p.P79L	.	.	.	0.714285714285714	.	.	.	.	.	D	D	D	D	T	D	L	Uncertain_significance
chr22	29328884	29328884	HS-Sch-2	AP1B1	C	G	exonic	nonsynonymous_SNV	0.220588235294118	.	chr22:29328884_C/G	AP1B1:NM_001166019:exon21:c.G2697C:p.K899N,AP1B1:NM_145730:exon21:c.G2757C:p.K919N,AP1B1:NM_001127:exon23:c.G2787C:p.K929N	.	.	.	0.857142857142857	.	.	.	.	.	D	D	D	D	T	D	M	Uncertain_significance
chr22	41972169	41972169	HS-Sch-2	SEPTIN3	C	A	exonic	nonsynonymous_SNV	0.350649350649351	.	chr22:41972169_C/A	SEPTIN3:NM_001363845:exon2:c.C677A:p.T226N	.	.	.	NA	.	.	.	.	.	.	.	.	.	.	.	.	.
chrX	14690744	14690744	HS-Sch-2	GLRA2	C	T	exonic	nonsynonymous_SNV	0.142857142857143	rs995774836	chrX:14690744_C/T	GLRA2:NM_001118886:exon8:c.C965T:p.A322V,GLRA2:NM_002063:exon8:c.C965T:p.A322V,GLRA2:NM_001118885:exon9:c.C965T:p.A322V,GLRA2:NM_001171942:exon10:c.C698T:p.A233V	.	.	.	0.714285714285714	.	.	.	.	.	T	D	D	D	D	D	L	Uncertain_significance
chrX	153182483	153182483	HS-Sch-2	MAGEA1	A	G	exonic	nonsynonymous_SNV	1	rs2008160	chrX:153182483_A/G	MAGEA1:NM_004988:exon3:c.A94G:p.T32A	.	.	.	NA	.	.	.	.	.	.	.	.	.	.	.	.	Uncertain_significance
chrX	153182604	153182604	HS-Sch-2	MAGEA1	G	A	exonic	nonsynonymous_SNV	1	rs2008144	chrX:153182604_G/A	MAGEA1:NM_004988:exon3:c.G215A:p.R72Q	.	.	.	NA	.	.	.	.	.	.	.	.	.	.	.	.	Uncertain_significance
chrX	154653251	154653251	HS-Sch-2	CTAG2	C	G	exonic	nonsynonymous_SNV	1	rs17328091	chrX:154653251_C/G	CTAG2:NM_020994:exon1:c.G265C:p.E89Q,CTAG2:NM_172377:exon1:c.G265C:p.E89Q	.	.	.	NA	.	.	.	.	.	.	.	.	.	.	.	.	Uncertain_significance

## Sheet: HS-PSS
# Supplementary Table 2: HS-PSS cell line variants with a potential impact on protein function, Related to Figure 4
chr	start	end	Sample	Gene.refGene	REF	ALT	Func.refGene	ExonicFunc.refGene	VAF	avsnp150	Variant	AAChange.refGene	GeneDetail.refGene	AF	AF_popmax	prop_pathogenic_pred	CLNALLELEID	CLNDN	CLNDISDB	CLNREVSTAT	CLNSIG	SIFT_pred	Polyphen2_HDIV_pred	Polyphen2_HVAR_pred	LRT_pred	FATHMM_pred	MutationTaster_pred	MutationAssessor_pred	InterVar_automated
chr1	11661214	11661214	HS-PSS	FBXO44	G	A	exonic	nonsynonymous_SNV	0.540540540540541	rs199859446	chr1:11661214_G/A		.	0.0002	0.0032	0.833333333333333	.	.	.	.	.	D	D	D	.	T	D	H	Uncertain_significance
chr1	12719616	12719616	HS-PSS	AADACL3	C	T	exonic	nonsynonymous_SNV	1	rs3010877	chr1:12719616_C/T	AADACL3:NM_001103170:exon2:c.C310T:p.P104S	.	.	.	NA	.	.	.	.	.	.	.	.	.	.	.	.	Uncertain_significance
chr1	12725527	12725527	HS-PSS	AADACL3	T	G	exonic	nonsynonymous_SNV	1	rs7513079	chr1:12725527_T/G	AADACL3:NM_001103170:exon4:c.T755G:p.F252C	.	.	.	NA	.	.	.	.	.	.	.	.	.	.	.	.	Uncertain_significance
chr1	12760937	12760937	HS-PSS	C1orf158	C	T	exonic	nonsynonymous_SNV	1	rs1132185	chr1:12760937_C/T	C1orf158:NM_001330361:exon3:c.C457T:p.L153F,C1orf158:NM_152290:exon4:c.C571T:p.L191F	.	.	.	NA	.	.	.	.	.	.	.	.	.	.	.	.	Uncertain_significance
chr1	26282328	26282340	HS-PSS	UBXN11	AGGGACTGGGGCC	A	exonic	nonframeshift_deletion	0.463414634146341	.	chr1:26282328_AGGGACTGGGGCC/A	UBXN11:NM_001077262:exon11:c.1162_1173del:p.G388_P391del,UBXN11:NM_145345:exon15:c.1423_1434del:p.G475_P478del,UBXN11:NM_183008:exon16:c.1522_1533del:p.G508_P511del	.	.	.	NA	.	.	.	.	.	.	.	.	.	.	.	.	.
chr1	26774809	26774809	HS-PSS	ARID1A	C	T	exonic	stopgain	0.628571428571429	.	chr1:26774809_C/T	ARID1A:NM_006015:exon18:c.C4582T:p.R1528X	.	.	.	1	.	.	.	.	.	.	.	.	D	.	A	.	Pathogenic
chr1	28480604	28480604	HS-PSS	PHACTR4	G	A	exonic	nonsynonymous_SNV	0.468085106382979	rs147207733	chr1:28480604_G/A		.	.	.	0.857142857142857	.	.	.	.	.	D	D	D	D	T	D	M	Uncertain_significance
chr1	108929794	108929794	HS-PSS	GPSM2	C	T	exonic	nonsynonymous_SNV	0.42	rs189033496	chr1:108929794_C/T	GPSM2:NM_001321038:exon15:c.C1909T:p.R637W,GPSM2:NM_001321039:exon15:c.C1909T:p.R637W,GPSM2:NM_013296:exon15:c.C1909T:p.R637W	.	0.0002	0.0026	1	206697	not_specified|Nonsyndromic_Hearing_Loss,_Recessive	MedGen:CN169374|MedGen:CN239439	criteria_provided,_multiple_submitters,_no_conflicts	Uncertain_significance	D	D	D	D	D	D	M	Uncertain_significance
chr1	120460621	120460621	HS-PSS	NBPF8	C	A	exonic	nonsynonymous_SNV	0.51219512195122	rs587696045	chr1:120460621_C/A	NBPF8:NM_001037501:exon16:c.C1850A:p.P617H	.	.	.	NA	.	.	.	.	.	.	.	.	.	.	.	.	Uncertain_significance
chr1	145103029	145103029	HS-PSS	FAM72C\x3bFAM72D	G	A	exonic	nonsynonymous_SNV	1	rs28685127	chr1:145103029_G/A	FAM72D:NM_001345942:exon3:c.G253A:p.V85M,FAM72C:NM_001346068:exon3:c.G253A:p.V85M,FAM72D:NM_207418:exon3:c.G253A:p.V85M	.	.	.	NA	.	.	.	.	.	.	.	.	.	.	.	.	Uncertain_significance
chr1	145873487	145873487	HS-PSS	ANKRD35	G	A	exonic	nonsynonymous_SNV	0.982758620689655	rs6670984	chr1:145873487_G/A	ANKRD35:NM_001280799:exon8:c.C1012T:p.P338S,ANKRD35:NM_144698:exon10:c.C1282T:p.P428S	.	.	.	NA	.	.	.	.	.	.	.	.	.	.	.	.	Uncertain_significance
chr1	145873971	145873971	HS-PSS	ANKRD35	C	A	exonic	nonsynonymous_SNV	0.431372549019608	rs77387570	chr1:145873971_C/A	ANKRD35:NM_001280799:exon8:c.G528T:p.E176D,ANKRD35:NM_144698:exon10:c.G798T:p.E266D	.	.	.	NA	.	.	.	.	.	.	.	.	.	.	.	.	Uncertain_significance
chr1	145898994	145898994	HS-PSS	ITGA10	C	T	exonic	nonsynonymous_SNV	0.477272727272727	rs2274616	chr1:145898994_C/T	ITGA10:NM_001303041:exon13:c.G1745A:p.R582Q,ITGA10:NM_001303040:exon14:c.G1781A:p.R594Q,ITGA10:NM_003637:exon17:c.G2174A:p.R725Q	.	.	.	NA	.	.	.	.	.	.	.	.	.	.	.	.	.
chr1	146066541	146066541	HS-PSS	NBPF10	T	G	exonic	nonsynonymous_SNV	1	.	chr1:146066541_T/G	NBPF10:NM_001039703:exon86:c.A10658C:p.E3553A,NBPF10:NM_001302371:exon90:c.A11165C:p.E3722A	.	.	.	NA	.	.	.	.	.	.	.	.	.	.	.	.	.
chr1	146984940	146984940	HS-PSS	NBPF12	T	TACGTATTGG	exonic	nonframeshift_insertion	0.9375	.	chr1:146984940_T/TACGTATTGG	NBPF12:NM_001278141:exon25:c.2794_2795insACGTATTGG:p.L934_E935insDVL	.	.	.	NA	.	.	.	.	.	.	.	.	.	.	.	.	.
chr1	149062099	149062099	HS-PSS	NBPF9	A	T	exonic	nonsynonymous_SNV	1	.	chr1:149062099_A/T	NBPF9:NM_001037675:exon17:c.T2245A:p.L749M,NBPF9:NM_001277444:exon17:c.T2245A:p.L749M	.	.	.	NA	.	.	.	.	.	.	.	.	.	.	.	.	Uncertain_significance
chr1	149071644	149071644	HS-PSS	NBPF9	T	C	exonic	nonsynonymous_SNV	1	.	chr1:149071644_T/C	NBPF9:NM_001037675:exon10:c.A1339G:p.I447V,NBPF9:NM_001277444:exon10:c.A1339G:p.I447V	.	.	.	NA	.	.	.	.	.	.	.	.	.	.	.	.	Uncertain_significance
chr1	149390802	149390802	HS-PSS	NOTCH2NLC	A	AGGCGGC	exonic	nonframeshift_insertion	1	.	chr1:149390802_A/AGGCGGC	NOTCH2NLC:NM_001364013:exon1:c.15_16insGGCGGC:p.G18_D19insGG	.	.	.	NA	.	.	.	.	.	.	.	.	.	.	.	.	.
chr1	149554594	149554594	HS-PSS	NBPF19	C	G	exonic	nonsynonymous_SNV	0.450980392156863	.	chr1:149554594_C/G	NBPF19:NM_001351365:exon93:c.C11388G:p.D3796E	.	.	.	0.75	.	.	.	.	.	.	D	D	.	.	N	M	Uncertain_significance
chr1	149584102	149584102	HS-PSS	PPIAL4C	C	T	exonic	nonsynonymous_SNV	0.628571428571429	.	chr1:149584102_C/T	PPIAL4C:NM_001135789:exon1:c.C205T:p.R69C	.	.	.	NA	.	.	.	.	.	.	.	.	.	.	.	.	Uncertain_significance
chr1	152112085	152112085	HS-PSS	TCHH	T	TCTC	exonic	nonframeshift_insertion	0.263157894736842	.	chr1:152112085_T/TCTC	TCHH:NM_007113:exon3:c.1131_1132insGAG:p.L377_R378insE	.	.	.	NA	.	.	.	.	.	.	.	.	.	.	.	.	.
chr1	153934802	153934811	HS-PSS	DENND4B	CCTGCTGCTG	CCTGCTGCTGCTG	exonic	nonframeshift_insertion	1	.	chr1:153934802_CCTGCTGCTG/CCTGCTGCTGCTG	DENND4B:NM_001367466:exon18:c.2754_2755insCAG:p.Q921_E922insQ,DENND4B:NM_014856:exon18:c.2721_2722insCAG:p.Q910_E911insQ	.	.	.	NA	.	.	.	.	.	.	.	.	.	.	.	.	.
chr1	155208991	155208991	HS-PSS	MTX1	T	A	exonic	nonsynonymous_SNV	0.444444444444444	rs760077	chr1:155208991_T/A	MTX1:NM_002455:exon1:c.T187A:p.S63T,MTX1:NM_198883:exon1:c.T187A:p.S63T	.	.	.	NA	.	.	.	.	.	.	.	.	.	.	.	.	Uncertain_significance
chr1	157578529	157578529	HS-PSS	FCRL4	C	CT	exonic	frameshift_insertion	0.462962962962963	.	chr1:157578529_C/CT	FCRL4:NM_031282:exon10:c.1373dupA:p.D460Rfs*6	.	.	.	NA	.	.	.	.	.	.	.	.	.	.	.	.	.
chr1	157696099	157696099	HS-PSS	FCRL3	C	T	exonic	nonsynonymous_SNV	0.432432432432432	rs200782762	chr1:157696099_C/T	FCRL3:NM_001320333:exon7:c.G1073A:p.C358Y,FCRL3:NM_052939:exon7:c.G1073A:p.C358Y	.	.	.	0.857142857142857	.	.	.	.	.	D	D	D	D	T	D	H	Uncertain_significance
chr1	173041489	173041489	HS-PSS	TNFSF18	C	T	exonic	nonsynonymous_SNV	0.72	.	chr1:173041489_C/T	TNFSF18:NM_005092:exon3:c.G478A:p.G160R	.	.	.	0.714285714285714	.	.	.	.	.	D	P	B	N	D	D	M	Uncertain_significance
chr1	206110373	206110373	HS-PSS	AVPR1B	C	T	exonic	nonsynonymous_SNV	0.555555555555556	rs28632197	chr1:206110373_C/T	AVPR1B:NM_000707:exon2:c.G1091A:p.R364H	.	.	.	NA	.	.	.	.	.	.	.	.	.	.	.	.	Uncertain_significance
chr1	230425760	230425760	HS-PSS	PGBD5	C	G	exonic	nonsynonymous_SNV	0.2	.	chr1:230425760_C/G	PGBD5:NM_001258311:exon1:c.G169C:p.A57P	.	.	.	NA	.	.	.	.	.	.	.	.	.	.	.	.	Uncertain_significance
chr2	15353567	15353567	HS-PSS	NBAS	A	G	exonic	nonsynonymous_SNV	125	.	chr2:15353567_A/G	NBAS:NM_015909:exon34:c.T4075C:p.S1359P	.	.	.	0.714285714285714	.	.	.	.	.	T	D	D	D	T	D	M	Uncertain_significance
chr2	42054204	42054204	HS-PSS	PKDCC	G	T	exonic	nonsynonymous_SNV	0.702702702702703	rs374454176	chr2:42054204_G/T	PKDCC:NM_138370:exon3:c.G931T:p.D311Y	.	.	.	1	.	.	.	.	.	D	D	P	D	.	D	M	Uncertain_significance
chr2	88186041	88186041	HS-PSS	THNSL2	A	G	exonic	nonsynonymous_SNV	0.133333333333333	.	chr2:88186041_A/G	THNSL2:NM_018271:exon8:c.A1373G:p.D458G	.	.	.	0.714285714285714	.	.	.	.	.	D	P	B	D	T	D	M	Uncertain_significance
chr2	104856901	104856901	HS-PSS	POU3F3	T	C	exonic	nonsynonymous_SNV	0.142857142857143	.	chr2:104856901_T/C	POU3F3:NM_006236:exon1:c.T1391C:p.M464T	.	.	.	0.714285714285714	.	.	.	.	.	D	P	B	U	D	D	M	Uncertain_significance
chr2	132320213	132320213	HS-PSS	ZNF806	A	G	exonic	nonsynonymous_SNV	1	rs12468523	chr2:132320213_A/G	ZNF806:NM_001355461:exon4:c.A188G:p.H63R	.	.	.	NA	.	.	.	.	.	.	.	.	.	.	.	.	.
chr2	160137785	160137785	HS-PSS	ITGB6	G	T	exonic	nonsynonymous_SNV	0.463414634146341	rs2305820	chr2:160137785_G/T		.	.	.	0.857142857142857	.	.	.	.	.	D	D	D	D	T	D	H	Uncertain_significance
chr2	165100357	165100357	HS-PSS	SCN3A	C	T	exonic	nonsynonymous_SNV	0.789473684210526	.	chr2:165100357_C/T	SCN3A:NM_001081676:exon22:c.G3764A:p.R1255Q,SCN3A:NM_001081677:exon22:c.G3764A:p.R1255Q,SCN3A:NM_006922:exon22:c.G3911A:p.R1304Q	.	.	.	1	.	.	.	.	.	D	D	D	D	D	D	H	.
chr2	166238111	166238111	HS-PSS	SCN9A	C	A	exonic	nonsynonymous_SNV	0.307692307692308	.	chr2:166238111_C/A	SCN9A:NM_001365536:exon20:c.G3784T:p.D1262Y,SCN9A:NM_002977:exon20:c.G3751T:p.D1251Y	.	.	.	1	.	.	.	.	.	D	D	D	D	D	D	H	Uncertain_significance
chr2	169206164	169206164	HS-PSS	LRP2	G	A	exonic	nonsynonymous_SNV	0.952380952380952	.	chr2:169206164_G/A	LRP2:NM_004525:exon40:c.C7415T:p.A2472V	.	.	.	1	.	.	.	.	.	D	D	D	D	D	D	M	Uncertain_significance
chr3	12004751	12004751	HS-PSS	SYN2	C	CGCCCGCGCCGCA	exonic	nonframeshift_insertion	1	.	chr3:12004751_C/CGCCCGCGCCGCA	SYN2:NM_003178:exon1:c.200_201insGCCCGCGCCGCA:p.P74_T75insQPAP,SYN2:NM_133625:exon1:c.200_201insGCCCGCGCCGCA:p.P74_T75insQPAP	.	.	.	NA	.	.	.	.	.	.	.	.	.	.	.	.	.
chr3	49358240	49358246	HS-PSS	GPX1	GGCCGCC	GGCC	exonic	nonframeshift_deletion	1	.	chr3:49358240_GGCCGCC/GGCC	GPX1:NM_001329455:exon1:c.33_35del:p.A13del	.	.	.	NA	.	.	.	.	.	.	.	.	.	.	.	.	.
chr3	49793870	49793870	HS-PSS	CDHR4	G	T	exonic	stopgain	0.434782608695652	.	chr3:49793870_G/T	CDHR4:NM_001007540:exon11:c.C1416A:p.Y472X	.	.	.	1	.	.	.	.	.	.	.	.	.	.	A	.	Uncertain_significance
chr3	75730493	75730493	HS-PSS	ZNF717	C	A	exonic	nonsynonymous_SNV	0.181818181818182	rs112949302	chr3:75730493_C/A	ZNF717:NM_001324027:exon7:c.G2354T:p.C785F	.	0.0016	0.0028	NA	.	.	.	.	.	.	.	.	.	.	.	.	Uncertain_significance
chr3	75730499	75730499	HS-PSS	ZNF717	G	C	exonic	stopgain	0.161290322580645	rs200767888	chr3:75730499_G/C	ZNF717:NM_001324027:exon7:c.C2348G:p.S783X	.	0.0038	0.0075	NA	.	.	.	.	.	.	.	.	.	.	.	.	Uncertain_significance
chr3	75738187	75738187	HS-PSS	ZNF717	T	C	exonic	nonsynonymous_SNV	0.288135593220339	rs868631560	chr3:75738187_T/C	ZNF717:NM_001128223:exon5:c.A1436G:p.Y479C,ZNF717:NM_001290208:exon5:c.A1436G:p.Y479C,ZNF717:NM_001290209:exon5:c.A1286G:p.Y429C,ZNF717:NM_001324027:exon5:c.A1436G:p.Y479C	.	0.0006	0.0047	0.666666666666667	.	.	.	.	.	D	D	D	.	T	N	M	Uncertain_significance
chr3	184358726	184358726	HS-PSS	CLCN2	A	T	exonic	stopgain	0.609756097560976	.	chr3:184358726_A/T	CLCN2:NM_001171087:exon3:c.T308A:p.L103X,CLCN2:NM_001171089:exon3:c.T308A:p.L103X,CLCN2:NM_004366:exon3:c.T308A:p.L103X	.	.	.	1	.	.	.	.	.	.	.	.	D	.	D	.	Pathogenic
chr4	3074876	3074882	HS-PSS	HTT	CCAGCAG	CCAG	exonic	nonframeshift_deletion	0.846153846153846	.	chr4:3074876_CCAGCAG/CCAG	HTT:NM_002111:exon1:c.55_57del:p.Q38del	.	.	.	NA	.	.	.	.	.	.	.	.	.	.	.	.	.
chr4	127643886	127643888	HS-PSS	INTU	CTG	C	exonic	frameshift_deletion	1	.	chr4:127643886_CTG/C	INTU:NM_015693:exon2:c.513_514del:p.V172Yfs*32	.	.	.	NA	.	.	.	.	.	.	.	.	.	.	.	.	.
chr4	147866768	147866768	HS-PSS	ARHGAP10	C	CA	exonic	frameshift_insertion	1	.	chr4:147866768_C/CA	ARHGAP10:NM_024605:exon7:c.655dupA:p.D220Rfs*21	.	.	.	NA	.	.	.	.	.	.	.	.	.	.	.	.	.
chr5	15937180	15937180	HS-PSS	FBXL7	C	G	exonic	nonsynonymous_SNV	675	rs537284845	chr5:15937180_C/G	FBXL7:NM_001278317:exon4:c.C1329G:p.F443L,FBXL7:NM_012304:exon4:c.C1470G:p.F490L	.	0.0003	0.0051	0.857142857142857	.	.	.	.	.	D	D	P	D	T	D	M	Uncertain_significance
chr5	140552043	140552043	HS-PSS	SRA1	A	AGTC	exonic	nonframeshift_insertion	0.568181818181818	.	chr5:140552043_A/AGTC	SRA1:NM_001035235:exon3:c.328_329insGAC:p.V110delinsGL	.	.	.	NA	.	.	.	.	.	.	.	.	.	.	.	.	.
chr5	140835336	140835336	HS-PSS	PCDHA7	T	C	exonic	nonsynonymous_SNV	0.510204081632653	.	chr5:140835336_T/C	PCDHA7:NM_018910:exon1:c.T953C:p.I318T,PCDHA7:NM_031852:exon1:c.T953C:p.I318T	.	.	.	0.714285714285714	.	.	.	.	.	D	D	D	U	T	D	H	Uncertain_significance
chr6	2749370	2749371	HS-PSS	MYLK4	GA	G	exonic	frameshift_deletion	0.5	.	chr6:2749370_GA/G	MYLK4:NM_001347872:exon2:c.92delT:p.V31Afs*2	.	.	.	NA	.	.	.	.	.	.	.	.	.	.	.	.	.
chr6	32223881	32223893	HS-PSS	NOTCH4	TAGCAGCAGCAGC	TAGCAGCAGC	exonic	nonframeshift_deletion	1	.	chr6:32223881_TAGCAGCAGCAGC/TAGCAGCAGC	NOTCH4:NM_004557:exon1:c.36_38del:p.L16del	.	.	.	NA	.	.	.	.	.	.	.	.	.	.	.	.	.
chr6	135457579	135457579	HS-PSS	AHI1	T	G	exonic	nonsynonymous_SNV	0.403846153846154	.	chr6:135457579_T/G	AHI1:NM_001134830:exon7:c.A1066C:p.K356Q,AHI1:NM_001134832:exon8:c.A1066C:p.K356Q,AHI1:NM_017651:exon8:c.A1066C:p.K356Q,AHI1:NM_001134831:exon9:c.A1066C:p.K356Q,AHI1:NM_001350503:exon9:c.A1066C:p.K356Q,AHI1:NM_001350504:exon9:c.A1066C:p.K356Q	.	.	.	0.714285714285714	.	.	.	.	.	T	D	D	D	T	D	M	Uncertain_significance
chr6	167976591	167976591	HS-PSS	HGC6.3	G	A	exonic	nonsynonymous_SNV	0.4	rs61740140	chr6:167976591_G/A	HGC6.3:NM_001129895:exon1:c.C62T:p.S21F	.	0.0027	0.0064	NA	.	.	.	.	.	.	.	.	.	.	.	.	.
chr7	35694629	35694629	HS-PSS	HERPUD2	T	A	splicing	.	0.254545454545455	.	chr7:35694629_T/A	.	NM_022373:exon2:UTR5	.	.	NA	.	.	.	.	.	.	.	.	.	.	.	.	.
chr7	106001527	106001527	HS-PSS	CDHR3	C	T	exonic	nonsynonymous_SNV	0.446808510638298	rs372834692	chr7:106001527_C/T	CDHR3:NM_001301161:exon6:c.C515T:p.A172V,CDHR3:NM_152750:exon7:c.C779T:p.A260V	.	.	.	0.857142857142857	.	.	.	.	.	D	D	P	D	T	D	M	Uncertain_significance
chr7	143960260	143960260	HS-PSS	OR2F1	G	A	exonic	nonsynonymous_SNV	0.416666666666667	rs143509009	chr7:143960260_G/A	OR2F1:NM_012369:exon1:c.G290A:p.C97Y	.	0.0023	0.0071	0.857142857142857	.	.	.	.	.	D	D	D	D	T	D	H	Uncertain_significance
chr8	8318865	8318871	HS-PSS	PRAG1	CGGGGCG	C	exonic	nonframeshift_deletion	0.565217391304348	.	chr8:8318865_CGGGGCG/C		.	.	.	NA	.	.	.	.	.	.	.	.	.	.	.	.	.
chr8	143804099	143804099	HS-PSS	SCRIB	C	T	exonic	nonsynonymous_SNV	0.509803921568627	rs140972127	chr8:143804099_C/T	SCRIB:NM_015356:exon22:c.G3067A:p.D1023N,SCRIB:NM_182706:exon22:c.G3067A:p.D1023N	.	0.0003	0.0064	0.666666666666667	.	.	.	.	.	D	D	D	.	T	D	N	Uncertain_significance
chr8	143977707	143977707	HS-PSS	PARP10	T	C	exonic	nonsynonymous_SNV	0.41025641025641	.	chr8:143977707_T/C	PARP10:NM_001317895:exon10:c.A2891G:p.D964G,PARP10:NM_032789:exon11:c.A2855G:p.D952G	.	.	.	0.714285714285714	.	.	.	.	.	D	D	D	N	T	D	H	Uncertain_significance
chr9	20413914	20413914	HS-PSS	MLLT3	G	A	exonic	nonsynonymous_SNV	0.266666666666667	.	chr9:20413914_G/A	MLLT3:NM_001286691:exon5:c.C923T:p.S308F,MLLT3:NM_004529:exon5:c.C932T:p.S311F	.	.	.	0.833333333333333	.	.	.	.	.	T	D	P	D	.	D	M	.
chr9	33367586	33367586	HS-PSS	NFX1	C	A	exonic	nonsynonymous_SNV	525	rs2274866	chr9:33367586_C/A	NFX1:NM_001318758:exon23:c.C3260A:p.P1087Q,NFX1:NM_002504:exon23:c.C3257A:p.P1086Q	.	0.0002	0.0038	0.857142857142857	.	.	.	.	.	D	D	D	D	T	D	M	Uncertain_significance
chr9	34372875	34372875	HS-PSS	MYORG	G	C	exonic	stopgain	0.514285714285714	rs4879782	chr9:34372875_G/C	MYORG:NM_020702:exon2:c.C69G:p.Y23X	.	.	.	NA	.	.	.	.	.	.	.	.	.	.	.	.	Uncertain_significance
chr9	78266608	78266608	HS-PSS	CEP78	C	T	exonic	nonsynonymous_SNV	575	rs770261747	chr9:78266608_C/T		.	.	.	0.714285714285714	.	.	.	.	.	D	D	D	N	T	D	M	Uncertain_significance
chr9	122750491	122750491	HS-PSS	OR1L6	T	G	exonic	nonsynonymous_SNV	1	.	chr9:122750491_T/G	OR1L6:NM_001004453:exon1:c.T644G:p.I215S	.	.	.	0.857142857142857	.	.	.	.	.	D	D	P	D	T	P	H	Uncertain_significance
chr9	127454558	127454558	HS-PSS	LRSAM1	A	G	exonic	nonsynonymous_SNV	0.478260869565217	.	chr9:127454558_A/G	LRSAM1:NM_001005374:exon2:c.A31G:p.S11G,LRSAM1:NM_138361:exon2:c.A31G:p.S11G,LRSAM1:NM_001005373:exon3:c.A31G:p.S11G,LRSAM1:NM_001190723:exon3:c.A31G:p.S11G	.	.	.	0.714285714285714	.	.	.	.	.	D	P	B	D	T	D	M	Uncertain_significance
chr9	137033208	137033208	HS-PSS	C9orf139	G	A	exonic	nonsynonymous_SNV	0.5	rs149601197	chr9:137033208_G/A	C9orf139:NM_207511:exon2:c.G145A:p.D49N	.	6.368e-05	0.0013	NA	.	.	.	.	.	.	.	.	.	.	.	.	Uncertain_significance
chr10	25596788	25596788	HS-PSS	GPR158	G	A	exonic	nonsynonymous_SNV	0.461538461538462	rs753599474	chr10:25596788_G/A	GPR158:NM_020752:exon10:c.G2144A:p.R715Q	.	.	.	0.857142857142857	.	.	.	.	.	D	D	D	D	T	D	M	Uncertain_significance
chr10	35062974	35062974	HS-PSS	CUL2	G	A	exonic	nonsynonymous_SNV	0.363636363636364	rs754713861	chr10:35062974_G/A	CUL2:NM_001198777:exon3:c.C208T:p.R70W,CUL2:NM_001198778:exon3:c.C265T:p.R89W,CUL2:NM_001198779:exon3:c.C247T:p.R83W,CUL2:NM_001324375:exon3:c.C208T:p.R70W,CUL2:NM_003591:exon3:c.C208T:p.R70W	.	.	.	0.714285714285714	.	.	.	.	.	D	D	P	D	T	D	L	Uncertain_significance
chr10	122461902	122461902	HS-PSS	HTRA1	G	A	exonic	nonsynonymous_SNV	0.5	.	chr10:122461902_G/A	HTRA1:NM_002775:exon1:c.G250A:p.G84S	.	.	.	0.714285714285714	.	.	.	.	.	D	D	D	U	T	D	M	Uncertain_significance
chr11	54603368	54603368	HS-PSS	OR4C46	G	A	exonic	nonsynonymous_SNV	1	rs77689730	chr11:54603368_G/A	OR4C46:NM_001004703:exon1:c.C631T:p.L211F	.	.	.	NA	.	.	.	.	.	.	.	.	.	.	.	.	Uncertain_significance
chr11	54603640	54603640	HS-PSS	OR4C46	T	C	exonic	nonsynonymous_SNV	1	rs74396937	chr11:54603640_T/C	OR4C46:NM_001004703:exon1:c.A359G:p.H120R	.	.	.	NA	.	.	.	.	.	.	.	.	.	.	.	.	Uncertain_significance
chr11	54603820	54603820	HS-PSS	OR4C46	G	A	exonic	nonsynonymous_SNV	1	rs11246606	chr11:54603820_G/A	OR4C46:NM_001004703:exon1:c.C179T:p.S60F	.	.	.	NA	.	.	.	.	.	.	.	.	.	.	.	.	Uncertain_significance
chr11	54706901	54706901	HS-PSS	OR4A5	A	G	exonic	nonsynonymous_SNV	1	rs10902343	chr11:54706901_A/G	OR4A5:NM_001005272:exon1:c.A17G:p.N6S	.	.	.	NA	.	.	.	.	.	.	.	.	.	.	.	.	Uncertain_significance
chr11	54707770	54707770	HS-PSS	OR4A5	G	A	exonic	nonsynonymous_SNV	1	rs74522421	chr11:54707770_G/A	OR4A5:NM_001005272:exon1:c.G886A:p.E296K	.	.	.	NA	.	.	.	.	.	.	.	.	.	.	.	.	Uncertain_significance
chr11	62146777	62146777	HS-PSS	INCENP	G	GGAGCAGGAGCAGCGC	exonic	nonframeshift_insertion	0.390243902439024	.	chr11:62146777_G/GGAGCAGGAGCAGCGC	INCENP:NM_020238:exon14:c.2067_2068insGAGCAGGAGCAGCGC:p.E692_R693insQREQE,INCENP:NM_001040694:exon15:c.2079_2080insGAGCAGGAGCAGCGC:p.E696_R697insQREQE	.	0.0003	0.0039	NA	.	.	.	.	.	.	.	.	.	.	.	.	.
chr11	64259233	64259233	HS-PSS	PLCB3	C	G	exonic	nonsynonymous_SNV	0.428571428571429	.	chr11:64259233_C/G	PLCB3:NM_001184883:exon11:c.C1313G:p.S438C,PLCB3:NM_000932:exon13:c.C1514G:p.S505C,PLCB3:NM_001316314:exon13:c.C1514G:p.S505C	.	.	.	0.714285714285714	.	.	.	.	.	D	D	P	N	T	D	M	Uncertain_significance
chr11	67487051	67487051	HS-PSS	AIP	G	A	exonic	nonsynonymous_SNV	0.4	rs1063385	chr11:67487051_G/A	AIP:NM_001302960:exon2:c.G145A:p.V49M,AIP:NM_003977:exon2:c.G145A:p.V49M	.	.	.	1	49586	Hereditary_cancer-predisposing_syndrome|Somatotroph_adenoma|Familial_Isolated_Pituitary_Adenomas	MedGen:C0027672,SNOMED_CT:699346009|MedGen:C4538355,OMIM:102200,SNOMED_CT:254957009|MedGen:CN239192	criteria_provided,_conflicting_interpretations	Conflicting_interpretations_of_pathogenicity	D	D	P	D	D	D	M	Uncertain_significance
chr12	6667903	6667909	HS-PSS	ZNF384	TTGCTGC	TTGC	exonic	nonframeshift_deletion	1	.	chr12:6667903_TTGCTGC/TTGC	ZNF384:NM_001039920:exon9:c.1191_1193del:p.Q400del,ZNF384:NM_133476:exon10:c.1356_1358del:p.Q455del,ZNF384:NM_001135734:exon11:c.1539_1541del:p.Q516del	.	.	.	NA	.	.	.	.	.	.	.	.	.	.	.	.	.
chr12	49657114	49657114	HS-PSS	FMNL3	T	C	exonic	nonsynonymous_SNV	0.448979591836735	rs149109879	chr12:49657114_T/C	FMNL3:NM_198900:exon6:c.A529G:p.I177V,FMNL3:NM_001367835:exon7:c.A682G:p.I228V,FMNL3:NM_175736:exon7:c.A682G:p.I228V	.	0.0004	0.0083	0.714285714285714	.	.	.	.	.	T	P	D	D	D	D	L	Uncertain_significance
chr12	69592986	69592986	HS-PSS	CCT2	C	G	exonic	nonsynonymous_SNV	0.581395348837209	.	chr12:69592986_C/G	CCT2:NM_001198842:exon9:c.C620G:p.S207C,CCT2:NM_006431:exon9:c.C761G:p.S254C	.	.	.	0.857142857142857	.	.	.	.	.	D	D	D	D	T	D	M	Uncertain_significance
chr12	113966224	113966224	HS-PSS	RBM19	A	G	exonic	nonsynonymous_SNV	0.148148148148148	.	chr12:113966224_A/G	RBM19:NM_001146698:exon1:c.T4C:p.S2P,RBM19:NM_001146699:exon1:c.T4C:p.S2P,RBM19:NM_016196:exon1:c.T4C:p.S2P	.	.	.	0.857142857142857	.	.	.	.	.	D	D	D	D	T	D	H	Uncertain_significance
chr13	51797843	51797843	HS-PSS	DHRS12	G	A	exonic	nonsynonymous_SNV	0.583333333333333	rs149418560	chr13:51797843_G/A	DHRS12:NM_001270424:exon3:c.C256T:p.R86W	.	0.0004	0.0064	0.666666666666667	.	.	.	.	.	D	D	P	.	T	N	M	Uncertain_significance
chr14	21665434	21665434	HS-PSS	OR4E2	A	G	exonic	nonsynonymous_SNV	0.526315789473684	rs2874103	chr14:21665434_A/G	OR4E2:NM_001001912:exon1:c.A352G:p.M118V	.	.	.	NA	.	.	.	.	.	.	.	.	.	.	.	.	Uncertain_significance
chr14	21665783	21665783	HS-PSS	OR4E2	G	A	exonic	nonsynonymous_SNV	0.305555555555556	rs970382	chr14:21665783_G/A	OR4E2:NM_001001912:exon1:c.G701A:p.R234Q	.	.	.	NA	.	.	.	.	.	.	.	.	.	.	.	.	Uncertain_significance
chr14	24300785	24300785	HS-PSS	NOP9	A	T	exonic	nonsynonymous_SNV	0.576923076923077	rs200463538	chr14:24300785_A/T	NOP9:NM_001286367:exon2:c.A625T:p.T209S,NOP9:NM_174913:exon2:c.A625T:p.T209S	.	9.556e-05	0.0019	0.857142857142857	.	.	.	.	.	D	P	P	D	T	D	M	Uncertain_significance
chr14	56585845	56585845	HS-PSS	TMEM260	C	T	exonic	nonsynonymous_SNV	0.431818181818182	rs144727961	chr14:56585845_C/T	TMEM260:NM_017799:exon3:c.C277T:p.R93C	.	0.0002	0.0032	0.857142857142857	.	.	.	.	.	D	D	D	D	T	D	M	Uncertain_significance
chr14	75579570	75579570	HS-PSS	FLVCR2	C	A	exonic	nonsynonymous_SNV	0.371428571428571	.	chr14:75579570_C/A	FLVCR2:NM_017791:exon1:c.C598A:p.R200S	.	.	.	0.714285714285714	.	.	.	.	.	D	B	B	D	D	D	M	Uncertain_significance
chr14	89412139	89412139	HS-PSS	FOXN3	C	T	exonic	nonsynonymous_SNV	0.16	.	chr14:89412139_C/T	FOXN3:NM_001085471:exon2:c.G338A:p.C113Y,FOXN3:NM_005197:exon2:c.G338A:p.C113Y	.	.	.	1	.	.	.	.	.	D	P	P	D	D	D	M	Uncertain_significance
chr14	92071009	92071009	HS-PSS	ATXN3	C	CGCTGCTGCTGCTGCTGCTGCTGCTGCTGCTGCTGCTGCT	exonic	nonframeshift_insertion	1	.	chr14:92071009_C/CGCTGCTGCTGCTGCTGCTGCTGCTGCTGCTGCTGCTGCT		.	.	.	NA	.	.	.	.	.	.	.	.	.	.	.	.	.
chr15	23440139	23440160	HS-PSS	GOLGA6L2	CCTGCTCCTGCATCTTCTCTTG	C	exonic	nonframeshift_deletion	0.166666666666667	.	chr15:23440139_CCTGCTCCTGCATCTTCTCTTG/C	GOLGA6L2:NM_001304388:exon8:c.2315_2335del:p.A772_A778del	.	.	.	NA	.	.	.	.	.	.	.	.	.	.	.	.	.
chr15	70669096	70669096	HS-PSS	UACA	C	T	exonic	nonsynonymous_SNV	0.578947368421053	rs147142448	chr15:70669096_C/T	UACA:NM_001008224:exon16:c.G1549A:p.E517K,UACA:NM_018003:exon16:c.G1588A:p.E530K	.	6.369e-05	0.0013	0.857142857142857	.	.	.	.	.	D	P	P	D	T	D	M	Uncertain_significance
chr15	75640039	75640039	HS-PSS	IMP3	C	A	exonic	nonsynonymous_SNV	0.5	rs553010196	chr15:75640039_C/A	IMP3:NM_018285:exon1:c.G130T:p.D44Y	.	.	.	0.857142857142857	.	.	.	.	.	D	P	P	D	T	D	M	Uncertain_significance
chr15	84817038	84817038	HS-PSS	ALPK3	C	A	exonic	stopgain	0.363636363636364	rs115479471	chr15:84817038_C/A	ALPK3:NM_020778:exon1:c.C192A:p.C64X	.	0.0005	0.0064	1	.	.	.	.	.	.	.	.	.	.	A	.	Uncertain_significance
chr15	90441596	90441598	HS-PSS	IQGAP1	TTG	T	exonic	frameshift_deletion	0.411764705882353	.	chr15:90441596_TTG/T	IQGAP1:NM_003870:exon8:c.741_742del:p.V248Kfs*3	.	.	.	NA	.	.	.	.	.	.	.	.	.	.	.	.	.
chr16	8796220	8796220	HS-PSS	TMEM186	C	T	exonic	nonsynonymous_SNV	0.653846153846154	rs764436817	chr16:8796220_C/T	TMEM186:NM_015421:exon2:c.G374A:p.R125Q	.	.	.	0.714285714285714	.	.	.	.	.	T	D	P	D	T	D	M	.
chr16	27488272	27488272	HS-PSS	GTF3C1	G	A	exonic	nonsynonymous_SNV	0.472222222222222	rs184708220	chr16:27488272_G/A	GTF3C1:NM_001286242:exon23:c.C3655T:p.R1219W,GTF3C1:NM_001520:exon23:c.C3655T:p.R1219W	.	.	.	0.857142857142857	.	.	.	.	.	D	D	D	D	T	D	M	.
chr16	57813722	57813730	HS-PSS	LOC388282	ATGCAGGTG	A	exonic	frameshift_deletion	0.456521739130435	.	chr16:57813722_ATGCAGGTG/A	LOC388282:NM_001278081:exon2:c.138_145del:p.H46Qfs*85	.	.	.	NA	.	.	.	.	.	.	.	.	.	.	.	.	.
chr16	57897410	57897410	HS-PSS	CNGB1	G	A	exonic	nonsynonymous_SNV	0.56	rs201023939	chr16:57897410_G/A	CNGB1:NM_001286130:exon31:c.C3211T:p.R1071W,CNGB1:NM_001297:exon31:c.C3229T:p.R1077W	.	.	.	1	.	.	.	.	.	D	D	D	D	D	D	M	Uncertain_significance
chr16	71937415	71937415	HS-PSS	PKD1L3	A	AGCACCTGAGAAT	exonic	nonframeshift_insertion	0.689655172413793	.	chr16:71937415_A/AGCACCTGAGAAT	PKD1L3:NM_181536:exon25:c.4328_4329insATTCTCAGGTGC:p.F1444_F1445insSGAF	.	.	.	NA	.	.	.	.	.	.	.	.	.	.	.	.	.
chr16	81910721	81910721	HS-PSS	PLCG2	G	A	splicing	.	0.473684210526316	.	chr16:81910721_G/A	.	NM_002661:exon18:c.1934+1G>A	.	.	1	.	.	.	.	.	.	.	.	.	.	D	.	.
chr16	88951212	88951212	HS-PSS	LOC100129697	C	G	exonic	nonsynonymous_SNV	0.380952380952381	rs71395352	chr16:88951212_C/G	LOC100129697:NM_001290330:exon2:c.C1094G:p.P365R	.	0.0020	0.0052	NA	.	.	.	.	.	.	.	.	.	.	.	.	Uncertain_significance
chr17	7846859	7846865	HS-PSS	KDM6B	TACCACC	TACCACCACCACC	exonic	nonframeshift_insertion	1	.	chr17:7846859_TACCACC/TACCACCACCACC	KDM6B:NM_001080424:exon9:c.758_759insACCACC:p.P264_L265insPP,KDM6B:NM_001348716:exon9:c.758_759insACCACC:p.P264_L265insPP	.	.	.	NA	.	.	.	.	.	.	.	.	.	.	.	.	.
chr17	17816313	17816313	HS-PSS	SREBF1	G	T	exonic	nonsynonymous_SNV	0.130434782608696	.	chr17:17816313_G/T	SREBF1:NM_001321096:exon11:c.C2036A:p.A679E,SREBF1:NM_004176:exon11:c.C2108A:p.A703E,SREBF1:NM_001005291:exon12:c.C2198A:p.A733E	.	.	.	0.857142857142857	.	.	.	.	.	D	D	D	D	T	D	M	Uncertain_significance
chr17	36001422	36001422	HS-PSS	CCL15	G	A	exonic	nonsynonymous_SNV	0.476190476190476	rs854625	chr17:36001422_G/A	CCL15:NM_032965:exon1:c.C71T:p.T24I	.	.	.	NA	.	.	.	.	.	.	.	.	.	.	.	.	Uncertain_significance
chr17	36013244	36013244	HS-PSS	CCL23	T	C	exonic	nonsynonymous_SNV	0.5	rs1003645	chr17:36013244_T/C	CCL23:NM_005064:exon4:c.A367G:p.M123V,CCL23:NM_145898:exon4:c.A316G:p.M106V	.	.	.	NA	.	.	.	.	.	.	.	.	.	.	.	.	Uncertain_significance
chr17	37624364	37624364	HS-PSS	DDX52	C	T	exonic	nonsynonymous_SNV	0.566037735849057	rs7216445	chr17:37624364_C/T	DDX52:NM_007010:exon9:c.G1207A:p.V403M,DDX52:NM_001291476:exon10:c.G883A:p.V295M	.	.	.	NA	.	.	.	.	.	.	.	.	.	.	.	.	.
chr17	41034751	41034751	HS-PSS	KRTAP1-3	C	G	exonic	nonsynonymous_SNV	0.269230769230769	rs761876245	chr17:41034751_C/G	KRTAP1-3:NM_030966:exon1:c.G71C:p.C24S	.	0.0011	3	0.8	.	.	.	.	.	D	D	D	.	T	D	.	Uncertain_significance
chr17	49704114	49704114	HS-PSS	SLC35B1	A	G	exonic	nonsynonymous_SNV	0.452380952380952	.	chr17:49704114_A/G	SLC35B1:NM_001278784:exon6:c.T440C:p.L147S,SLC35B1:NM_005827:exon6:c.T641C:p.L214S	.	.	.	0.857142857142857	.	.	.	.	.	D	D	D	D	T	D	M	Uncertain_significance
chr17	78453419	78453419	HS-PSS	DNAH17	G	C	exonic	nonsynonymous_SNV	0.37037037037037	.	chr17:78453419_G/C	DNAH17:NM_173628:exon65:c.C10453G:p.L3485V	.	.	.	0.833333333333333	.	.	.	.	.	.	P	P	D	T	D	M	.
chr18	677396	677396	HS-PSS	ENOSF1	T	C	exonic	nonsynonymous_SNV	0.384615384615385	.	chr18:677396_T/C		.	.	.	0.857142857142857	.	.	.	.	.	D	P	D	D	T	D	M	Uncertain_significance
chr18	46253735	46253738	HS-PSS	C18orf25	TCTG	T	exonic	nonframeshift_deletion	1	.	chr18:46253735_TCTG/T	C18orf25:NM_001008239:exon3:c.755_757del:p.A253del,C18orf25:NM_145055:exon4:c.938_940del:p.A314del	.	.	.	NA	.	.	.	.	.	.	.	.	.	.	.	.	.
chr19	1398943	1398943	HS-PSS	GAMT	C	G	exonic	nonsynonymous_SNV	0.333333333333333	.	chr19:1398943_C/G	GAMT:NM_000156:exon5:c.G543C:p.K181N,GAMT:NM_138924:exon5:c.G543C:p.K181N	.	.	.	1	.	.	.	.	.	D	D	P	D	D	D	M	.
chr19	2191147	2191147	HS-PSS	DOT1L	G	T	exonic	stopgain	0.346938775510204	.	chr19:2191147_G/T	DOT1L:NM_032482:exon5:c.G400T:p.E134X	.	.	.	1	.	.	.	.	.	.	.	.	D	.	A	.	Pathogenic
chr19	2191148	2191148	HS-PSS	DOT1L	A	T	exonic	nonsynonymous_SNV	0.354166666666667	.	chr19:2191148_A/T	DOT1L:NM_032482:exon5:c.A401T:p.E134V	.	.	.	0.857142857142857	.	.	.	.	.	D	D	D	D	T	D	M	Uncertain_significance
chr19	3752546	3752546	HS-PSS	APBA3	C	T	exonic	nonsynonymous_SNV	0.6	.	chr19:3752546_C/T	APBA3:NM_004886:exon8:c.G1357A:p.V453M	.	.	.	0.857142857142857	.	.	.	.	.	D	D	D	D	T	D	M	Uncertain_significance
chr19	12675836	12675836	HS-PSS	DHPS	G	A	exonic	nonsynonymous_SNV	0.595744680851064	rs78193595	chr19:12675836_G/A	DHPS:NM_001369691:exon9:c.C1048T:p.R350W	.	6.373e-05	0.0013	NA	.	.	.	.	.	.	.	.	.	.	.	.	.
chr19	17286647	17286647	HS-PSS	ANKLE1	G	GGTGT	exonic	frameshift_insertion	0.565217391304348	.	chr19:17286647_G/GGTGT	ANKLE1:NM_001278444:exon8:c.1726_1727insGTGT:p.L591Vfs*35	.	.	.	NA	.	.	.	.	.	.	.	.	.	.	.	.	.
chr19	19527717	19527717	HS-PSS	NDUFA13	C	G	exonic	nonsynonymous_SNV	0.714285714285714	.	chr19:19527717_C/G	NDUFA13:NM_015965:exon4:c.C262G:p.R88G	.	.	.	0.857142857142857	.	.	.	.	.	D	D	D	D	T	D	M	Uncertain_significance
chr19	39885782	39885782	HS-PSS	FCGBP	G	T	exonic	nonsynonymous_SNV	0.4	.	chr19:39885782_G/T	FCGBP:NM_003890:exon18:c.C8279A:p.P2760Q	.	.	.	0.75	.	.	.	.	.	.	D	P	.	.	N	M	Uncertain_significance
chr19	40560380	40560380	HS-PSS	SPTBN4	G	C	exonic	nonsynonymous_SNV	1	.	chr19:40560380_G/C	SPTBN4:NM_025213:exon10:c.G1920C:p.Q640H,SPTBN4:NM_020971:exon27:c.G5892C:p.Q1964H	.	.	.	0.857142857142857	.	.	.	.	.	D	D	D	D	T	D	M	Uncertain_significance
chr19	41306533	41306533	HS-PSS	HNRNPUL1	G	A	exonic	nonsynonymous_SNV	1	.	chr19:41306533_G/A	HNRNPUL1:NM_001301016:exon15:c.G2272A:p.G758R,HNRNPUL1:NM_001321208:exon15:c.G2239A:p.G747R,HNRNPUL1:NM_001321211:exon15:c.G2239A:p.G747R,HNRNPUL1:NM_007040:exon15:c.G2539A:p.G847R,HNRNPUL1:NM_144732:exon15:c.G2239A:p.G747R	.	.	.	0.714285714285714	.	.	.	.	.	D	D	D	D	T	D	N	Uncertain_significance
chr19	44387622	44387622	HS-PSS	ZNF285	C	T	exonic	nonsynonymous_SNV	1	rs2571089	chr19:44387622_C/T	ZNF285:NM_001291491:exon3:c.G158A:p.S53N,ZNF285:NM_001291489:exon4:c.G623A:p.S208N,ZNF285:NM_152354:exon4:c.G623A:p.S208N,ZNF285:NM_001291488:exon5:c.G644A:p.S215N,ZNF285:NM_001291490:exon5:c.G158A:p.S53N	.	.	.	NA	.	.	.	.	.	.	.	.	.	.	.	.	Uncertain_significance
chr19	44430314	44430314	HS-PSS	ZNF229	A	G	exonic	nonsynonymous_SNV	1	rs2571174	chr19:44430314_A/G	ZNF229:NM_001278510:exon6:c.T449C:p.F150S,ZNF229:NM_014518:exon6:c.T467C:p.F156S	.	.	.	NA	.	.	.	.	.	.	.	.	.	.	.	.	Uncertain_significance
chr20	3046479	3046479	HS-PSS	MRPS26	G	T	exonic	nonsynonymous_SNV	0.142857142857143	.	chr20:3046479_G/T	MRPS26:NM_030811:exon2:c.G319T:p.A107S	.	.	.	0.666666666666667	.	.	.	.	.	D	B	B	D	.	D	M	Uncertain_significance
chr21	5120837	5120838	HS-PSS	GATD3A	TC	T	exonic	stopgain	0.56	.	chr21:5120837_TC/T	GATD3A:NM_001320383:exon6:c.573delG:p.W191*	.	.	.	NA	.	.	.	.	.	.	.	.	.	.	.	.	.
chr21	31688433	31688434	HS-PSS	SCAF4	AT	A	exonic	frameshift_deletion	0.407407407407407	.	chr21:31688433_AT/A	SCAF4:NM_001145444:exon15:c.1871delA:p.N624Mfs*37,SCAF4:NM_001145445:exon16:c.1916delA:p.N639Mfs*37,SCAF4:NM_020706:exon16:c.1916delA:p.N639Mfs*37	.	.	.	NA	.	.	.	.	.	.	.	.	.	.	.	.	.
chr21	44311062	44311062	HS-PSS	PFKL	C	G	exonic	nonsynonymous_SNV	0.485714285714286	.	chr21:44311062_C/G	PFKL:NM_002626:exon3:c.C216G:p.S72R,PFKL:NM_001002021:exon6:c.C366G:p.S122R	.	.	.	0.857142857142857	.	.	.	.	.	D	D	D	D	T	D	M	Uncertain_significance
chr21	44627276	44627276	HS-PSS	KRTAP10-9	C	G	exonic	nonsynonymous_SNV	0.567567567567568	rs200685052	chr21:44627276_C/G	KRTAP10-9:NM_198690:exon1:c.C105G:p.S35R	.	0.0005	0.0096	0.833333333333333	.	.	.	.	.	D	D	P	.	T	D	M	Uncertain_significance
chrX	1193297	1193297	HS-PSS	CRLF2	T	C	exonic	nonsynonymous_SNV	1	.	chrX:1193297_T/C	CRLF2:NM_001012288:exon6:c.A437G:p.K146R,CRLF2:NM_022148:exon7:c.A773G:p.K258R	.	.	.	NA	.	.	.	.	.	.	.	.	.	.	.	.	Uncertain_significance
chrX	2955503	2955503	HS-PSS	ARSE	C	T	exonic	nonsynonymous_SNV	1	rs150756612	chrX:2955503_C/T	ARSE:NM_001282631:exon3:c.G58A:p.V20M,ARSE:NM_000047:exon4:c.G220A:p.V74M,ARSE:NM_001369079:exon4:c.G247A:p.V83M,ARSE:NM_001282628:exon5:c.G295A:p.V99M,ARSE:NM_001369080:exon5:c.G295A:p.V99M	.	0.0001	2	0.857142857142857	.	.	.	.	.	D	D	D	D	D	D	L	Uncertain_significance
chrX	47081148	47081148	HS-PSS	RGN	T	C	exonic	nonsynonymous_SNV	0.153846153846154	.	chrX:47081148_T/C	RGN:NM_004683:exon2:c.T4C:p.S2P,RGN:NM_001282849:exon3:c.T4C:p.S2P,RGN:NM_152869:exon3:c.T4C:p.S2P	.	.	.	1	.	.	.	.	.	D	D	D	D	.	D	M	Uncertain_significance
chrX	72140076	72140076	HS-PSS	NHSL2	A	T	exonic	nonsynonymous_SNV	1	.	chrX:72140076_A/T	NHSL2:NM_001013627:exon6:c.A2528T:p.D843V	.	.	.	0.714285714285714	.	.	.	.	.	D	D	D	D	T	D	L	Uncertain_significance
chrX	125321539	125321539	HS-PSS	TEX13C	G	A	exonic	nonsynonymous_SNV	0.133333333333333	.	chrX:125321539_G/A	TEX13C:NM_001195272:exon1:c.G1420A:p.A474T	.	.	.	NA	.	.	.	.	.	.	.	.	.	.	.	.	Uncertain_significance
chrX	153182483	153182483	HS-PSS	MAGEA1	A	G	exonic	nonsynonymous_SNV	1	rs2008160	chrX:153182483_A/G	MAGEA1:NM_004988:exon3:c.A94G:p.T32A	.	.	.	NA	.	.	.	.	.	.	.	.	.	.	.	.	Uncertain_significance
chrX	153182604	153182604	HS-PSS	MAGEA1	G	A	exonic	nonsynonymous_SNV	1	rs2008144	chrX:153182604_G/A	MAGEA1:NM_004988:exon3:c.G215A:p.R72Q	.	.	.	NA	.	.	.	.	.	.	.	.	.	.	.	.	Uncertain_significance
chrX	154653251	154653251	HS-PSS	CTAG2	C	G	exonic	nonsynonymous_SNV	1	rs17328091	chrX:154653251_C/G	CTAG2:NM_020994:exon1:c.G265C:p.E89Q,CTAG2:NM_172377:exon1:c.G265C:p.E89Q	.	.	.	NA	.	.	.	.	.	.	.	.	.	.	.	.	Uncertain_significance
