# Supplementary material for: Deep genomic analysis of malignant peripheral nerve sheath tumor cell lines challenges current malignant peripheral nerve sheath tumor diagnosis
Source: iScience. 2023 Jan 31;26(2):106096. doi: 10.1016/j.isci.2023.106096 (PMC9929861; doi:10.1016/j.isci.2023.106096)
Supplement: Table S3. Status of commonly altered genes in MPNSTs, related to Figure 4 [file mmc3.csv]

#Supplementary Table3:Table containing all information about the status of common altered genes in MPNSTs.CNV:copy number variants;LOH:Loss of Heterozygosity;SNV:Small nucleotide variant, Related to Figure 4
chr	gene.start	gene.end	Genes	Sample	CNV.cnvkit	LOH.cnvkit	CNV.GAP	LOH.GAP	Variant	Variant.type	Start.bkpoint	End.bkpoint	SNV.position	mRNA.Change
chr2	136114254	136118518	CXCR4	S462	Gain	TRUE	Gain	TRUE	NA	NA	NA	NA	NA	NA
chr2	136114254	136118518	CXCR4	ST88-14	Gain	FALSE	Gain	FALSE	NA	NA	NA	NA	NA	NA
chr2	136114254	136118518	CXCR4	NF90-8	Gain	TRUE	2n	TRUE	NA	NA	NA	NA	NA	NA
chr2	136114254	136118518	CXCR4	sNF96.2	2n	TRUE	Gain	TRUE	NA	NA	NA	NA	NA	NA
chr2	136114254	136118518	CXCR4	NMS-2	Gain	FALSE	Gain	FALSE	NA	NA	NA	NA	NA	NA
chr2	136114254	136118518	CXCR4	STS-26T	Gain	TRUE	2n	TRUE	NA	NA	NA	NA	NA	NA
chr2	136114254	136118518	CXCR4	HS-Sch-2	Gain	FALSE	Gain	FALSE	NA	NA	NA	NA	NA	NA
chr2	136114254	136118518	CXCR4	HS-PSS	2n	FALSE	2n	FALSE	NA	NA	NA	NA	NA	NA
chr4	54229293	54298245	PDGFRA	S462	Gain	FALSE	Gain	FALSE	NA	NA	NA	NA	NA	NA
chr4	54229293	54298245	PDGFRA	ST88-14	2n	TRUE	2n	TRUE	NA	NA	NA	NA	NA	NA
chr4	54229293	54298245	PDGFRA	NF90-8	Gain	FALSE	Gain	FALSE	NA	NA	NA	NA	NA	NA
chr4	54229293	54298245	PDGFRA	sNF96.2	2n	TRUE	Gain	TRUE	NA	NA	NA	NA	NA	NA
chr4	54229293	54298245	PDGFRA	NMS-2	Gain	FALSE	2n	FALSE	NA	NA	NA	NA	NA	NA
chr4	54229293	54298245	PDGFRA	STS-26T	Gain	FALSE	2n	FALSE	NA	NA	NA	NA	NA	NA
chr4	54229293	54298245	PDGFRA	HS-Sch-2	Gain	FALSE	Gain	FALSE	NA	NA	NA	NA	NA	NA
chr4	54229293	54298245	PDGFRA	HS-PSS	2n	FALSE	2n	FALSE	NA	NA	NA	NA	NA	NA
chr4	54657918	54740715	KIT	S462	Gain	FALSE	Gain	FALSE	NA	NA	NA	NA	NA	NA
chr4	54657918	54740715	KIT	ST88-14	2n	TRUE	2n	TRUE	NA	NA	NA	NA	NA	NA
chr4	54657918	54740715	KIT	sNF96.2	2n	TRUE	Gain	TRUE	NA	NA	NA	NA	NA	NA
chr4	54657918	54740715	KIT	NMS-2	Gain	FALSE	2n	FALSE	NA	NA	NA	NA	NA	NA
chr4	54657918	54740715	KIT	STS-26T	Gain	FALSE	2n	FALSE	NA	NA	NA	NA	NA	NA
chr4	54657918	54740715	KIT	HS-Sch-2	Gain	FALSE	2n	FALSE	NA	NA	NA	NA	NA	NA
chr4	54657918	54740715	KIT	HS-PSS	2n	FALSE	2n	FALSE	NA	NA	NA	NA	NA	NA
chr7	19114925	19118178	TWIST1	S462	Gain	FALSE	Gain	FALSE	NA	NA	NA	NA	NA	NA
chr7	19114925	19118178	TWIST1	ST88-14	Gain	FALSE	Gain	FALSE	NA	NA	NA	NA	NA	NA
chr7	19114925	19118178	TWIST1	NF90-8	Gain	FALSE	Gain	FALSE	NA	NA	NA	NA	NA	NA
chr7	19114925	19118178	TWIST1	sNF96.2	Gain	FALSE	Gain	FALSE	NA	NA	NA	NA	NA	NA
chr7	19114925	19118178	TWIST1	NMS-2	Gain	FALSE	Gain	FALSE	NA	NA	NA	NA	NA	NA
chr7	19114925	19118178	TWIST1	STS-26T	Gain	FALSE	Gain	FALSE	SNV	nonsynonymous_SNV	NA	NA	chr7:19116876-19116876	c.T446C
chr7	19114925	19118178	TWIST1	HS-Sch-2	Gain	FALSE	2n	FALSE	NA	NA	NA	NA	NA	NA
chr7	19114925	19118178	TWIST1	HS-PSS	Gain	FALSE	Gain	FALSE	NA	NA	NA	NA	NA	NA
chr7	55019017	55211628	EGFR	S462	Gain	FALSE	Gain	FALSE	NA	NA	NA	NA	NA	NA
chr7	55019017	55211628	EGFR	ST88-14	Gain	FALSE	Gain	FALSE	NA	NA	NA	NA	NA	NA
chr7	55019017	55211628	EGFR	NF90-8	Gain	TRUE	Gain	FALSE	NA	NA	NA	NA	NA	NA
chr7	55019017	55211628	EGFR	sNF96.2	Gain	FALSE	Gain	FALSE	NA	NA	NA	NA	NA	NA
chr7	55019017	55211628	EGFR	NMS-2	Gain	FALSE	Gain	FALSE	NA	NA	NA	NA	NA	NA
chr7	55019017	55211628	EGFR	STS-26T	Gain	FALSE	Gain	TRUE	NA	NA	NA	NA	NA	NA
chr7	55019017	55211628	EGFR	HS-Sch-2	Gain	FALSE	Gain	FALSE	NA	NA	NA	NA	NA	NA
chr7	55019017	55211628	EGFR	HS-PSS	Gain	FALSE	Gain	FALSE	NA	NA	NA	NA	NA	NA
chr7	81694570	81774488	HGF	S462	Gain	FALSE	Gain	FALSE	NA	NA	NA	NA	NA	NA
chr7	81694570	81774488	HGF	ST88-14	Gain	FALSE	Gain	FALSE	NA	NA	NA	NA	NA	NA
chr7	81694570	81774488	HGF	NF90-8	Gain	FALSE	2n	TRUE	NA	NA	NA	NA	NA	NA
chr7	81694570	81774488	HGF	sNF96.2	Gain	FALSE	Gain	FALSE	NA	NA	NA	NA	NA	NA
chr7	81694570	81774488	HGF	NMS-2	Gain	FALSE	Gain	FALSE	NA	NA	NA	NA	NA	NA
chr7	81694570	81774488	HGF	STS-26T	Gain	TRUE	Gain	FALSE	NA	NA	NA	NA	NA	NA
chr7	81694570	81774488	HGF	HS-Sch-2	Gain	FALSE	Gain	FALSE	NA	NA	NA	NA	NA	NA
chr7	81694570	81774488	HGF	HS-PSS	2n	FALSE	2n	FALSE	NA	NA	NA	NA	NA	NA
chr7	116672392	116798386	MET	S462	Gain	FALSE	Gain	FALSE	NA	NA	NA	NA	NA	NA
chr7	116672392	116798386	MET	ST88-14	Gain	FALSE	Gain	FALSE	NA	NA	NA	NA	NA	NA
chr7	116672392	116798386	MET	NF90-8	Gain	TRUE	2n	TRUE	NA	NA	NA	NA	NA	NA
chr7	116672392	116798386	MET	sNF96.2	Gain	FALSE	Gain	FALSE	NA	NA	NA	NA	NA	NA
chr7	116672392	116798386	MET	NMS-2	Gain	TRUE	Gain	FALSE	NA	NA	NA	NA	NA	NA
chr7	116672392	116798386	MET	STS-26T	Gain	FALSE	Gain	FALSE	NA	NA	NA	NA	NA	NA
chr7	116672392	116798386	MET	HS-Sch-2	Gain	FALSE	Gain	FALSE	NA	NA	NA	NA	NA	NA
chr7	116672392	116798386	MET	HS-PSS	2n	FALSE	2n	FALSE	NA	NA	NA	NA	NA	NA
chr7	148805377	148886325	EZH2	S462	Gain	TRUE	Gain	FALSE	NA	NA	NA	NA	NA	NA
chr7	148805377	148886325	EZH2	ST88-14	Gain	TRUE	Gain	FALSE	NA	NA	NA	NA	NA	NA
chr7	148805377	148886325	EZH2	NF90-8	Gain	TRUE	2n	TRUE	NA	NA	NA	NA	NA	NA
chr7	148805377	148886325	EZH2	sNF96.2	2n	FALSE	Gain	FALSE	NA	NA	NA	NA	NA	NA
chr7	148805377	148886325	EZH2	NMS-2	Gain	TRUE	2n	TRUE	NA	NA	NA	NA	NA	NA
chr7	148805377	148886325	EZH2	STS-26T	Gain	TRUE	Gain	FALSE	NA	NA	NA	NA	NA	NA
chr7	148805377	148886325	EZH2	HS-Sch-2	Gain	TRUE	Gain	FALSE	NA	NA	NA	NA	NA	NA
chr7	148805377	148886325	EZH2	HS-PSS	2n	FALSE	2n	FALSE	NA	NA	NA	NA	NA	NA
chr9	21967753	21994624	CDKN2A	S462	2n	TRUE	HetLoss	TRUE	SV	Inter-CR	chr9:21971515-21971515	chr21:8416609-8416609	NA	NA
chr9	21967753	21994624	CDKN2A	S462	2n	TRUE	HetLoss	TRUE	SV	Inter-CR	chr9:21971692-21971692	chr21:8415316-8415316	NA	NA
chr9	21967753	21994624	CDKN2A	ST88-14	Gain	FALSE	Gain	FALSE	SV	Inter-CR	chr9:21971650-21971650	chr19:43947168-43947168	NA	NA
chr9	21967753	21994624	CDKN2A	ST88-14	Gain	FALSE	Gain	FALSE	SV	Inter-CR	chr9:21971563-21971563	chr8:126738984-126738984	NA	NA
chr9	21967753	21994624	CDKN2A	ST88-14	Gain	FALSE	Gain	FALSE	SV	Inter-CR	chr9:21971650-21971650	chr19:43947168-43947168	NA	NA
chr9	21967753	21994624	CDKN2A	ST88-14	Gain	FALSE	Gain	FALSE	SV	Inter-CR	chr9:21971797-21971797	chr17:76234430-76234430	NA	NA
chr9	21967753	21994624	CDKN2A	NF90-8	HomLoss	TRUE	HomLoss	FALSE	SV	Intra-CR	chr9:21969877-21969877	chr9:5397303-5397303	NA	NA
chr9	21967753	21994624	CDKN2A	sNF96.2	HomLoss	TRUE	HomLoss	FALSE	SV	DEL	chr9:21827644-22833116	NA	NA	NA
chr9	21967753	21994624	CDKN2A	NMS-2	2n	TRUE	HetLoss	TRUE	SV	Inter-CR	chr9:21971364-21971364	chr8:96245903-96245903	NA	NA
chr9	21967753	21994624	CDKN2A	STS-26T	Gain	TRUE	Gain	TRUE	SNV	nonsynonymous_SNV	NA	NA	chr9:21971018-21971018	c.C341T
chr9	21967753	21994624	CDKN2A	HS-Sch-2	Gain	TRUE	2n	TRUE	SV	Inter-CR	chr9:21971326-21971326	chr20:35740021-35740021	NA	NA
chr9	21967753	21994624	CDKN2A	HS-Sch-2	Gain	TRUE	2n	TRUE	SV	Inter-CR	chr9:21972301-21972301	chr20:35741202-35741202	NA	NA
chr9	21967753	21994624	CDKN2A	HS-PSS	HomLoss	FALSE	HomLoss	FALSE	SV	DEL	chr9:20456564-30776297	NA	NA	NA
chr10	87863625	87971930	PTEN	S462	Gain	TRUE	2n	TRUE	NA	NA	NA	NA	NA	NA
chr10	87863625	87971930	PTEN	ST88-14	2n	TRUE	2n	TRUE	NA	NA	NA	NA	NA	NA
chr10	87863625	87971930	PTEN	sNF96.2	2n	TRUE	Gain	TRUE	NA	NA	NA	NA	NA	NA
chr10	87863625	87971930	PTEN	NMS-2	Gain	FALSE	2n	TRUE	NA	NA	NA	NA	NA	NA
chr10	87863625	87971930	PTEN	STS-26T	Gain	TRUE	2n	TRUE	SNV	nonsynonymous_SNV	NA	NA	chr10:87961113-87961113	c.T1021A
chr10	87863625	87971930	PTEN	STS-26T	Gain	TRUE	2n	TRUE	SNV	nonsynonymous_SNV	NA	NA	chr10:87961114-87961114	c.T1022A
chr10	87863625	87971930	PTEN	HS-Sch-2	Gain	FALSE	2n	FALSE	NA	NA	NA	NA	NA	NA
chr10	87863625	87971930	PTEN	HS-PSS	2n	FALSE	2n	FALSE	NA	NA	NA	NA	NA	NA
chr11	86244753	86278810	EED	S462	Gain	TRUE	2n	TRUE	NA	NA	NA	NA	NA	NA
chr11	86244753	86278810	EED	ST88-14	Gain	TRUE	Gain	FALSE	NA	NA	NA	NA	NA	NA
chr11	86244753	86278810	EED	NF90-8	Gain	TRUE	Gain	TRUE	NA	NA	NA	NA	NA	NA
chr11	86244753	86278810	EED	sNF96.2	2n	FALSE	Gain	TRUE	SNV	nonsynonymous_SNV	NA	NA	chr11:86264258-86264258	c.A721C
chr11	86244753	86278810	EED	NMS-2	Gain	TRUE	2n	TRUE	NA	NA	NA	NA	NA	NA
chr11	86244753	86278810	EED	STS-26T	2n	TRUE	HetLoss	TRUE	NA	NA	NA	NA	NA	NA
chr11	86244753	86278810	EED	HS-Sch-2	2n	TRUE	HetLoss	TRUE	NA	NA	NA	NA	NA	NA
chr11	86244753	86278810	EED	HS-PSS	2n	FALSE	2n	FALSE	NA	NA	NA	NA	NA	NA
chr12	56079861	56103505	ERBB3	S462	Gain	TRUE	Gain	TRUE	NA	NA	NA	NA	NA	NA
chr12	56079861	56103505	ERBB3	ST88-14	Gain	TRUE	Gain	TRUE	NA	NA	NA	NA	NA	NA
chr12	56079861	56103505	ERBB3	NF90-8	Gain	FALSE	2n	TRUE	NA	NA	NA	NA	NA	NA
chr12	56079861	56103505	ERBB3	sNF96.2	2n	TRUE	Gain	FALSE	NA	NA	NA	NA	NA	NA
chr12	56079861	56103505	ERBB3	NMS-2	Gain	FALSE	2n	FALSE	NA	NA	NA	NA	NA	NA
chr12	56079861	56103505	ERBB3	STS-26T	Gain	FALSE	2n	TRUE	NA	NA	NA	NA	NA	NA
chr12	56079861	56103505	ERBB3	HS-Sch-2	Gain	TRUE	Gain	FALSE	NA	NA	NA	NA	NA	NA
chr12	56079861	56103505	ERBB3	HS-PSS	2n	FALSE	2n	FALSE	NA	NA	NA	NA	NA	NA
chr13	48303726	48481890	RB1	S462	2n	TRUE	HetLoss	TRUE	NA	NA	NA	NA	NA	NA
chr13	48303726	48481890	RB1	ST88-14	2n	TRUE	2n	TRUE	NA	NA	NA	NA	NA	NA
chr13	48303726	48481890	RB1	NF90-8	Gain	FALSE	2n	TRUE	NA	NA	NA	NA	NA	NA
chr13	48303726	48481890	RB1	sNF96.2	2n	TRUE	Gain	TRUE	NA	NA	NA	NA	NA	NA
chr13	48303726	48481890	RB1	NMS-2	Gain	TRUE	2n	TRUE	NA	NA	NA	NA	NA	NA
chr13	48303726	48481890	RB1	STS-26T	Gain	FALSE	Gain	FALSE	NA	NA	NA	NA	NA	NA
chr13	48303726	48481890	RB1	HS-Sch-2	2n	FALSE	HetLoss	TRUE	NA	NA	NA	NA	NA	NA
chr13	48303726	48481890	RB1	HS-PSS	2n	FALSE	2n	FALSE	NA	NA	NA	NA	NA	NA
chr17	7668402	7687538	TP53	S462	Gain	TRUE	Gain	TRUE	SNV	nonsynonymous_SNV	NA	NA	chr17:7676040-7676040	c.G329C
chr17	7668402	7687538	TP53	ST88-14	2n	FALSE	2n	TRUE	NA	NA	NA	NA	NA	NA
chr17	7668402	7687538	TP53	NF90-8	Gain	FALSE	2n	TRUE	SNV	splicing	NA	NA	chr17:7676381-7676381	c.96+1G>A
chr17	7668402	7687538	TP53	sNF96.2	2n	TRUE	Gain	TRUE	NA	NA	NA	NA	NA	NA
chr17	7668402	7687538	TP53	NMS-2	Gain	TRUE	Gain	FALSE	SV	Inter-CR	chr17:7674107-7674107	chr4:46125825-46125825	NA	NA
chr17	7668402	7687538	TP53	STS-26T	Gain	TRUE	Gain	FALSE	SNV	frameshift_deletion	NA	NA	chr17:7676127-7676137	c.232_241del
chr17	7668402	7687538	TP53	HS-Sch-2	2n	FALSE	2n	TRUE	SNV	nonsynonymous_SNV	NA	NA	chr17:7673802-7673802	c.G818A
chr17	7668402	7687538	TP53	HS-PSS	2n	FALSE	2n	FALSE	NA	NA	NA	NA	NA	NA
chr17	8203274	8212036	AURKB	S462	Gain	FALSE	Gain	TRUE	NA	NA	NA	NA	NA	NA
chr17	8203274	8212036	AURKB	ST88-14	2n	FALSE	2n	TRUE	NA	NA	NA	NA	NA	NA
chr17	8203274	8212036	AURKB	NF90-8	Gain	FALSE	2n	TRUE	NA	NA	NA	NA	NA	NA
chr17	8203274	8212036	AURKB	sNF96.2	2n	TRUE	Gain	TRUE	NA	NA	NA	NA	NA	NA
chr17	8203274	8212036	AURKB	NMS-2	Gain	TRUE	2n	TRUE	SV	Inter-CR	chr17:278729-13550440	13550440	NA	NA
chr17	8203274	8212036	AURKB	STS-26T	Gain	TRUE	Gain	FALSE	NA	NA	NA	NA	NA	NA
chr17	8203274	8212036	AURKB	HS-Sch-2	2n	FALSE	2n	TRUE	NA	NA	NA	NA	NA	NA
chr17	8203274	8212036	AURKB	HS-PSS	2n	FALSE	2n	FALSE	NA	NA	NA	NA	NA	NA
chr17	31094927	31377677	NF1	S462	Gain	TRUE	Gain	TRUE	SNV	stopgain	NA	NA	chr17:31338739-31338739	c.C6855A
chr17	31094927	31377677	NF1	ST88-14	2n	FALSE	2n	TRUE	SNV	frameshift_insertion	NA	NA	chr17:31221856-31221856	c.1649dupT
chr17	31094927	31377677	NF1	NF90-8	Gain	FALSE	2n	TRUE	SNV	frameshift_deletion	NA	NA	chr17:31235950-31235957	c.3904_3910del
chr17	31094927	31377677	NF1	sNF96.2	2n	TRUE	Gain	TRUE	SNV	frameshift_deletion	NA	NA	chr17:31233187-31233188	c.3683delC
chr17	31094927	31377677	NF1	NMS-2	Gain	FALSE	2n	TRUE	SNV	splicing	NA	NA	chr17:31340646-31340646	c.7062+1G>T
chr17	31094927	31377677	NF1	STS-26T	Gain	TRUE	2n	TRUE	NA	NA	NA	NA	NA	NA
chr17	31094927	31377677	NF1	HS-Sch-2	Gain	FALSE	2n	FALSE	SNV	frameshift_deletion	NA	NA	chr17:31159074-31159102	c.270_288del
chr17	31094927	31377677	NF1	HS-Sch-2	Gain	FALSE	2n	FALSE	SNV	splicing	NA	NA	chr17:31230383-31230383	c.3113+1G>A
chr17	31094927	31377677	NF1	HS-PSS	2n	FALSE	2n	FALSE	NA	NA	NA	NA	NA	NA
chr17	31937007	32001038	SUZ12	S462	Gain	TRUE	Gain	TRUE	SV	DEL	chr17:31940127-31940427	NA	NA	NA
chr17	31937007	32001038	SUZ12	ST88-14	2n	FALSE	2n	TRUE	SV	Inter-CR	chr17:31943739-31943739	chr21:8393877-8393877	NA	NA
chr17	31937007	32001038	SUZ12	NF90-8	Gain	FALSE	2n	TRUE	SNV	stopgain	NA	NA	chr17:31993330-31993330	c.T1290A
chr17	31937007	32001038	SUZ12	sNF96.2	2n	TRUE	Gain	TRUE	NA	NA	NA	NA	NA	NA
chr17	31937007	32001038	SUZ12	NMS-2	2n	FALSE	HetLoss	TRUE	NA	NA	NA	NA	NA	NA
chr17	31937007	32001038	SUZ12	STS-26T	Gain	TRUE	2n	TRUE	NA	NA	NA	NA	NA	NA
chr17	31937007	32001038	SUZ12	HS-Sch-2	Gain	FALSE	2n	FALSE	NA	NA	NA	NA	NA	NA
chr17	31937007	32001038	SUZ12	HS-PSS	2n	FALSE	2n	FALSE	NA	NA	NA	NA	NA	NA
chr17	39700080	39728662	ERBB2	S462	Gain	TRUE	Gain	TRUE	NA	NA	NA	NA	NA	NA
chr17	39700080	39728662	ERBB2	ST88-14	2n	FALSE	2n	TRUE	NA	NA	NA	NA	NA	NA
chr17	39700080	39728662	ERBB2	NF90-8	Gain	FALSE	Gain	FALSE	NA	NA	NA	NA	NA	NA
chr17	39700080	39728662	ERBB2	sNF96.2	2n	TRUE	Gain	TRUE	NA	NA	NA	NA	NA	NA
chr17	39700080	39728662	ERBB2	NMS-2	Gain	FALSE	2n	FALSE	NA	NA	NA	NA	NA	NA
chr17	39700080	39728662	ERBB2	STS-26T	Gain	TRUE	2n	TRUE	NA	NA	NA	NA	NA	NA
chr17	39700080	39728662	ERBB2	HS-Sch-2	Gain	FALSE	Gain	FALSE	NA	NA	NA	NA	NA	NA
chr17	39700080	39728662	ERBB2	HS-PSS	2n	FALSE	2n	FALSE	NA	NA	NA	NA	NA	NA
chr17	42698275	42747078	EZH1	S462	Gain	TRUE	Gain	TRUE	NA	NA	NA	NA	NA	NA
chr17	42698275	42747078	EZH1	ST88-14	Gain	FALSE	Gain	FALSE	NA	NA	NA	NA	NA	NA
chr17	42698275	42747078	EZH1	NF90-8	Gain	FALSE	Gain	FALSE	NA	NA	NA	NA	NA	NA
chr17	42698275	42747078	EZH1	sNF96.2	2n	TRUE	Gain	TRUE	NA	NA	NA	NA	NA	NA
chr17	42698275	42747078	EZH1	NMS-2	Gain	FALSE	2n	FALSE	NA	NA	NA	NA	NA	NA
chr17	42698275	42747078	EZH1	STS-26T	Gain	TRUE	2n	TRUE	NA	NA	NA	NA	NA	NA
chr17	42698275	42747078	EZH1	HS-Sch-2	Gain	FALSE	Gain	FALSE	NA	NA	NA	NA	NA	NA
chr17	42698275	42747078	EZH1	HS-PSS	2n	FALSE	2n	FALSE	NA	NA	NA	NA	NA	NA
chr17	72121020	72126416	SOX9	S462	Gain	TRUE	Gain	TRUE	NA	NA	NA	NA	NA	NA
chr17	72121020	72126416	SOX9	ST88-14	Gain	FALSE	Gain	FALSE	NA	NA	NA	NA	NA	NA
chr17	72121020	72126416	SOX9	NF90-8	Gain	FALSE	Gain	FALSE	NA	NA	NA	NA	NA	NA
chr17	72121020	72126416	SOX9	sNF96.2	2n	TRUE	Gain	TRUE	NA	NA	NA	NA	NA	NA
chr17	72121020	72126416	SOX9	NMS-2	Gain	FALSE	Gain	FALSE	NA	NA	NA	NA	NA	NA
chr17	72121020	72126416	SOX9	STS-26T	Gain	TRUE	2n	TRUE	NA	NA	NA	NA	NA	NA
chr17	72121020	72126416	SOX9	HS-Sch-2	Gain	FALSE	Gain	FALSE	NA	NA	NA	NA	NA	NA
chr17	72121020	72126416	SOX9	HS-PSS	2n	FALSE	2n	FALSE	NA	NA	NA	NA	NA	NA
chr17	78214253	78225635	BIRC5	S462	Gain	TRUE	Gain	TRUE	NA	NA	NA	NA	NA	NA
chr17	78214253	78225635	BIRC5	ST88-14	Gain	FALSE	Gain	FALSE	NA	NA	NA	NA	NA	NA
chr17	78214253	78225635	BIRC5	NF90-8	Gain	FALSE	Gain	FALSE	NA	NA	NA	NA	NA	NA
chr17	78214253	78225635	BIRC5	sNF96.2	2n	TRUE	Gain	TRUE	NA	NA	NA	NA	NA	NA
chr17	78214253	78225635	BIRC5	NMS-2	Gain	FALSE	Gain	FALSE	NA	NA	NA	NA	NA	NA
chr17	78214253	78225635	BIRC5	STS-26T	Gain	FALSE	2n	TRUE	NA	NA	NA	NA	NA	NA
chr17	78214253	78225635	BIRC5	HS-Sch-2	Gain	FALSE	Gain	FALSE	NA	NA	NA	NA	NA	NA
chr17	78214253	78225635	BIRC5	HS-PSS	2n	FALSE	2n	FALSE	NA	NA	NA	NA	NA	NA
chr20	56369390	56392337	AURKA	S462	Gain	TRUE	Gain	FALSE	NA	NA	NA	NA	NA	NA
chr20	56369390	56392337	AURKA	ST88-14	Gain	FALSE	Gain	FALSE	NA	NA	NA	NA	NA	NA
chr20	56369390	56392337	AURKA	NF90-8	Gain	FALSE	Gain	FALSE	NA	NA	NA	NA	NA	NA
chr20	56369390	56392337	AURKA	sNF96.2	Gain	TRUE	Gain	TRUE	NA	NA	NA	NA	NA	NA
chr20	56369390	56392337	AURKA	NMS-2	Gain	FALSE	Gain	FALSE	NA	NA	NA	NA	NA	NA
chr20	56369390	56392337	AURKA	STS-26T	Gain	FALSE	Gain	FALSE	NA	NA	NA	NA	NA	NA
chr20	56369390	56392337	AURKA	HS-Sch-2	Gain	FALSE	Gain	FALSE	NA	NA	NA	NA	NA	NA
chr20	56369390	56392337	AURKA	HS-PSS	2n	FALSE	2n	FALSE	NA	NA	NA	NA	NA	NA
